# Supplementary material for: Comparative analysis of the gut microbiota composition between knee osteoarthritis and Kashin-Beck disease in Northwest China
Source: Arthritis Res Ther. 2022 May 30;24:129. doi: 10.1186/s13075-022-02819-5 (PMC9150333; doi:10.1186/s13075-022-02819-5)
Supplement: Supplementary file 4 — Additional file 4: Table S2. [file 13075_2022_2819_MOESM4_ESM.xlsx]

## Sheet: Sheet1
Stage	Sample ID	Number of Reads	Number of Features
KBD	K12	70076	208
	K15	61666	162
	K17	60524	403
	K19	46850	207
	K24	51383	130
	K27	57405	249
	K28	55140	645
	K29	56913	290
	K3	56184	610
	K32	60507	200
	K33	63973	362
	K34	57476	393
	K36	58613	122
	K37	54221	166
	K39	50893	198
	K40	91295	302
	K41	54416	253
	K42	64314	357
	K43	58803	459
	K45	63967	91
	K49	48327	224
	K50	49046	265
	K52	58519	548
	K53	60398	257
	K54	60678	150
	K55	52484	177
	K57	47358	275
	K58	60896	241
	K59	55010	273
	K6	60670	195
	K7	62880	210
	K9	51563	307
OA	OA1	68141	128
	OA10	63240	190
	OA12	58302	265
	OA13	55217	196
	OA14	51329	391
	OA15	59287	245
	OA16	48926	296
	OA17	52113	370
	OA19	66399	340
	OA20	64198	206
	OA21	57149	281
	OA22	64843	513
	OA23	61751	234
	OA25	60826	188
	OA26	50520	156
	OA28	64253	179
	OA29	66539	133
	OA31	53932	298
	OA33	65184	218
	OA34	51959	549
	OA35	58803	299
	OA36	60568	263
	OA39	54896	388
	OA42	48363	239
	OA43	37346	211
	OA45	63987	291
	OA46	59671	213
	OA5	62998	217
	OA6	60024	224
	OA7	58187	280
	OA8	53291	298
	OA9	56547	343
