# Supplementary material for: Comparative analysis of the gut microbiota composition between knee osteoarthritis and Kashin-Beck disease in Northwest China
Source: Arthritis Res Ther. 2022 May 30;24:129. doi: 10.1186/s13075-022-02819-5 (PMC9150333; doi:10.1186/s13075-022-02819-5)
Supplement: Supplementary file 6 — Additional file 6: Table S4. [file 13075_2022_2819_MOESM6_ESM.xlsx]

## Sheet: Sheet1
Sample	Group	Raw_Tags	Raw_Bases	Valid_Tags	Valid_Bases	Valid%	Q20%	Q30%	GC%
K3	KBD	66209	27.41M	66209	27.41M	100	97.46	92.69	51.57
K6	KBD	68035	27.91M	68035	27.91M	100	97.66	93.16	56.95
K7	KBD	70174	29.16M	70174	29.16M	100	97.53	92.89	55.25
K9	KBD	65234	26.97M	65234	26.97M	100	96.2	89.65	52.87
K12	KBD	77872	32.38M	77872	32.38M	100	97.44	92.52	55.21
K15	KBD	71038	29.67M	71038	29.67M	100	97.28	92.17	55.43
K17	KBD	70615	29.02M	70615	29.02M	100	97.29	91.97	53.15
K19	KBD	61629	25.32M	61629	25.32M	100	95.81	88.48	51.56
K24	KBD	65947	27.59M	65947	27.59M	100	95.85	88.65	55.48
K27	KBD	64891	26.80M	64891	26.80M	100	97.68	93.28	55.69
K28	KBD	65039	26.69M	65039	26.69M	100	97.65	93.01	53.34
K29	KBD	65687	27.15M	65687	27.15M	100	97.51	92.82	53.18
K32	KBD	76091	32.01M	76091	32.01M	100	96.01	89.11	51.72
K33	KBD	71992	29.85M	71992	29.85M	100	97.59	92.97	55.8
K34	KBD	66593	27.42M	66593	27.42M	100	97.28	92.19	52.25
K36	KBD	70989	29.26M	70989	29.26M	100	96.79	90.98	57.14
K37	KBD	68734	28.12M	68734	28.12M	100	96.24	89.91	57.29
K39	KBD	59981	24.60M	59981	24.60M	100	97.23	92.16	55.18
K40	KBD	104662	43.73M	104662	43.73M	100	97.22	91.94	49.91
K41	KBD	64332	26.45M	64332	26.45M	100	97.3	92.22	51.64
K42	KBD	71603	29.45M	71603	29.45M	100	97.77	93.35	52.77
K43	KBD	67650	27.85M	67650	27.85M	100	97.5	92.84	52.27
K45	KBD	78337	32.41M	78337	32.41M	100	96.44	90.05	56.36
K49	KBD	57949	23.87M	57949	23.87M	100	96.92	91.47	52.08
K50	KBD	63168	26.07M	63168	26.07M	100	96.13	89.56	51.41
K52	KBD	69295	28.84M	69295	28.84M	100	97.38	92.51	52.7
K53	KBD	69601	28.40M	69601	28.40M	100	97.45	92.5	56.23
K54	KBD	70377	29.63M	70377	29.63M	100	97.09	91.77	51.74
K55	KBD	64382	26.53M	64382	26.53M	100	96.6	90.7	52.53
K57	KBD	53784	22.00M	53784	22.00M	100	97.63	93.11	54.82
K58	KBD	68903	28.30M	68903	28.30M	100	97.49	92.81	54.59
K59	KBD	68352	27.97M	68352	27.97M	100	96.73	90.77	54.26
OA1	OA	72327	30.55M	72327	30.55M	100	98.03	93.87	54.75
OA5	OA	67352	28.32M	67352	28.32M	100	97.94	93.46	52.76
OA6	OA	70943	28.81M	70943	28.81M	100	97.01	90.98	53.14
OA12	OA	63326	25.96M	63326	25.96M	100	98.04	93.84	55.1
OA7	OA	64039	26.23M	64039	26.23M	100	97.88	93.43	52.28
OA10	OA	69229	29.30M	69229	29.30M	100	97.62	92.76	52.91
OA9	OA	62585	25.52M	62585	25.52M	100	97.93	93.48	52.46
OA8	OA	60962	24.97M	60962	24.97M	100	97.27	91.43	51.39
OA13	OA	59469	24.23M	59469	24.23M	100	98.29	94.32	53.57
OA14	OA	56960	23.22M	56960	23.22M	100	97.89	93.48	52.33
OA17	OA	57900	23.71M	57900	23.71M	100	97.91	93.48	51.82
OA15	OA	65307	26.79M	65307	26.79M	100	97.9	93.46	52.57
OA39	OA	60135	24.42M	60135	24.42M	100	98.2	94.15	53.7
OA36	OA	65427	26.97M	65427	26.97M	100	98.12	93.84	52.75
OA21	OA	62530	25.42M	62530	25.42M	100	98.05	93.92	54.25
OA20	OA	74606	30.99M	74606	30.99M	100	96.55	89.76	56.31
OA19	OA	76111	30.79M	76111	30.79M	100	97.33	91.72	53.34
OA16	OA	54131	22.18M	54131	22.18M	100	97.95	93.43	54.32
OA22	OA	70424	28.74M	70424	28.74M	100	98.21	94.16	53.42
OA25	OA	65713	27.10M	65713	27.10M	100	98.07	93.81	55.36
OA26	OA	70809	29.17M	70809	29.17M	100	94.84	86.71	52.66
OA29	OA	73620	30.31M	73620	30.31M	100	97.78	93.06	58.39
OA23	OA	71302	28.90M	71302	28.90M	100	97.19	91.26	53.29
OA43	OA	43520	18.00M	43520	18.00M	100	97.16	91.71	54.14
OA28	OA	71276	29.38M	71276	29.38M	100	97.8	93.04	55.16
OA33	OA	71051	29.54M	71051	29.54M	100	97.95	93.49	55.58
OA42	OA	54136	22.24M	54136	22.24M	100	97.71	92.94	53.55
OA31	OA	59194	24.13M	59194	24.13M	100	98.03	93.83	53.32
OA35	OA	65320	27.03M	65320	27.03M	100	97.67	92.83	54.2
OA46	OA	68611	28.23M	68611	28.23M	100	97.06	90.89	55.14
OA45	OA	68997	28.99M	68997	28.99M	100	97.98	93.69	54.52
OA34	OA	58660	24.08M	58660	24.08M	100	97.91	93.44	53.28
