# Supplementary material for: Comparative analysis of the gut microbiota composition between knee osteoarthritis and Kashin-Beck disease in Northwest China
Source: Arthritis Res Ther. 2022 May 30;24:129. doi: 10.1186/s13075-022-02819-5 (PMC9150333; doi:10.1186/s13075-022-02819-5)
Supplement: Supplementary file 7 — Additional file 7: Table S5. [file 13075_2022_2819_MOESM7_ESM.xlsx]

## Sheet: Sheet1
Sample	observed species	shannon	simpson	chao1	goods_coverage
K12	205	5.30615	0.956075	206.75	0.999777
K15	160	3.9335	0.86135	162.769	0.999749
K17	393	5.80458	0.944153	399.487	0.999358
K19	206	5.3694	0.946827	207.667	0.99986
K24	129	4.83083	0.935311	129.5	0.999916
K27	244	3.58771	0.73174	245.552	0.999721
K28	627	6.70259	0.966386	635.873	0.998995
K29	289	5.48626	0.941359	293.231	0.999693
K3	603	7.13856	0.982454	632.118	0.998465
K32	199	4.92691	0.939319	210.769	0.999498
K33	351	5.79729	0.955386	361.043	0.999386
K34	390	6.19575	0.967524	400.636	0.999247
K36	120	3.60281	0.800249	121	0.999888
K37	165	2.44823	0.504578	165.062	0.999944
K39	198	3.55261	0.738041	199.235	0.999805
K40	296	5.08319	0.937327	304.55	0.99947
K41	253	5.11813	0.936271	256.438	0.999693
K42	346	6.37841	0.979287	354.161	0.999358
K43	449	6.72302	0.980318	456.386	0.999274
K45	91	2.21451	0.599054	93.8	0.999777
K49	223	5.3173	0.94526	223.6	0.999888
K50	264	5.82892	0.962249	265.4	0.999805
K52	541	6.55165	0.96495	563.475	0.998549
K53	255	4.27747	0.796568	264.13	0.999414
K54	148	3.69349	0.86305	148.833	0.999833
K55	177	4.54178	0.903022	177.5	0.999888
K57	273	3.91083	0.741097	273.7	0.999805
K58	237	4.64915	0.914546	238.667	0.999721
K59	269	5.45986	0.940274	270.867	0.999777
K6	190	2.78385	0.536774	192.25	0.999749
K7	207	4.42293	0.88846	219.364	0.999526
K9	307	5.3443	0.929392	309.75	0.999693
OA1	126	2.1472	0.501521	131.5	0.999693
OA10	186	3.8447	0.771097	187.312	0.999805
OA12	265	4.6131	0.860118	267.143	0.999721
OA13	194	5.0996	0.939704	200.429	0.999721
OA14	391	5.92315	0.96256	399.161	0.999358
OA15	243	5.54888	0.95696	246.667	0.999665
OA16	296	5.75207	0.96017	297.615	0.999805
OA17	365	6.29932	0.9762	369	0.999526
OA19	334	5.65292	0.95692	338.121	0.999526
OA20	203	4.10849	0.785474	204	0.99986
OA21	279	4.52865	0.882103	282	0.999665
OA22	492	6.42795	0.970855	509.575	0.99894
OA23	232	5.29633	0.946647	235.5	0.999777
OA25	186	4.34716	0.904394	188	0.999749
OA26	156	4.97832	0.942684	156.167	0.999944
OA28	177	4.53504	0.900605	180	0.999721
OA29	130	1.30017	0.261643	130.909	0.99986
OA31	298	5.34562	0.93503	300.619	0.999693
OA33	214	4.41021	0.894176	217.75	0.999721
OA34	537	6.56112	0.972679	557.082	0.998605
OA35	298	5.35441	0.939588	299.4	0.999805
OA36	260	5.07617	0.939374	272.214	0.99947
OA39	383	5.78104	0.951735	390.667	0.999358
OA42	238	4.95185	0.904684	239.071	0.999833
OA43	211	4.63952	0.876643	211	1
OA45	281	3.68269	0.722129	283.2	0.999665
OA46	210	5.09346	0.927794	211.167	0.999805
OA5	212	4.80008	0.923357	216.5	0.999721
OA6	223	5.54695	0.963273	224.909	0.999805
OA7	275	5.02318	0.906982	278.667	0.999693
OA8	295	5.67592	0.944262	296.05	0.999805
OA9	340	5.51196	0.917127	345.455	0.999554
