# Supplementary material for: Comparative analysis of the gut microbiota composition between knee osteoarthritis and Kashin-Beck disease in Northwest China
Source: Arthritis Res Ther. 2022 May 30;24:129. doi: 10.1186/s13075-022-02819-5 (PMC9150333; doi:10.1186/s13075-022-02819-5)
Supplement: Supplementary file 8 — Additional file 8: Table S6. [file 13075_2022_2819_MOESM8_ESM.xlsx]

## Sheet: OA Vs KBD
Genus	OA1	OA5	OA6	OA12	OA7	OA10	OA9	OA8	OA13	OA14	OA17	OA15	OA39	OA36	OA21	OA20	OA19	OA16	OA22	OA25	OA26	OA29	OA23	OA43	OA28	OA33	OA42	OA31	OA35	OA46	OA45	OA34	K3	K6	K7	K9	K12	K15	K17	K19	K24	K27	K28	K29	K32	K33	K34	K36	K37
g__Bifidobacterium	13.2945	0.082542	1.3328	41.2147	0.013749	0.066414	3.66598	2.16359	19.2966	6.52847	3.14509	16.5213	23.5427	15.7955	27.4213	49.7414	14.1026	28.9314	9.2963	46.3683	3.86976	87.9003	10.2266	33.6448	47.741	30.216	30.8252	19.4245	8.67303	37.4889	10.8444	1.20287	0.188666	71.3532	34.8585	0.492601	18.049	11.9223	1.0723	0.418356	24.3738	54.3507	0.458832	20.881	2.14686	26.7332	4.16174	78.6976	77.5825
g__Faecalibacterium	0.435861	5.20651	32.507	0.236699	7.8643	0.04902	9.25071	20.8497	27.0949	20.5264	20.5611	35.0667	19.1161	6.36144	23.8324	4.29453	14.6945	13.0789	24.8138	2.26712	28.7589	0.151791	42.1111	8.13742	0.068479	1.81793	17.6312	19.6451	17.7083	14.2364	2.85996	6.96318	6.68696	2.11472	1.39313	15.7419	1.46698	1.37839	10.3661	14.1601	2.31789	6.06567	3.3152	13.6296	4.21604	5.45699	14.0493	1.7317	5.51816
g__Prevotella_9	0	13.9671	0	0	0	38.9785	0	0	0	0	0	12.0397	0	0.049531	0	0.177576	0	0.034746	4.75456	0	19.9624	0.033063	0	0	0	2.68931	0	2.72566	0.011904	0	0	0.973845	54.172	0.044503	0.030216	19.8747	0	22.0656	9.40949	0.029883	0	3.95959	5.34821	23.3268	39.7756	2.13528	30.5501	0.252504	0.027665
g__Bacteroides	3.68647	3.34296	0.01666	8.07691	20.2073	0.672043	15.8841	21.3169	0.871109	12.5173	15.95	11.2048	6.33015	24.0094	4.41303	0.805321	0.594888	9.45305	1.28927	7.88807	1.90618	1.6682	1.32629	15.3082	8.67041	0.82689	12.3297	8.78699	4.3076	2.77689	2.67085	10.7296	0.067635	1.42245	0.485051	0.265694	6.09767	0.016216	1.28544	21.9765	0.124555	0.334466	1.84802	8.42163	0.750326	2.94968	1.53629	0.745568	1.4072
g__Escherichia-Shigella	71.8173	7.47802	1.0779	0.95194	0.414182	46.5497	0.242276	0.140737	0.016299	0.144168	0.084432	0.396377	0	0.085854	0.439203	1.8957	0.268076	0.850264	5.61819	12.5226	0.065321	3.05535	0.485822	6.51475	0.368854	0.250061	0.562413	0.142772	0.069724	0.040221	61.725	2.23253	0.094333	1.19664	33.626	0.110544	1.67675	1.35407	0.596458	0.021345	4.18426	0.054002	13.8466	0.105424	0.185103	10.5263	1.73812	0.027298	0.167832
[truncated: 15 more columns]
