# Supplementary material for: Comparative analysis of the gut microbiota composition between knee osteoarthritis and Kashin-Beck disease in Northwest China
Source: Arthritis Res Ther. 2022 May 30;24:129. doi: 10.1186/s13075-022-02819-5 (PMC9150333; doi:10.1186/s13075-022-02819-5)
Supplement: Supplementary file 9 — Additional file 9: Table S7. [file 13075_2022_2819_MOESM9_ESM.xlsx]

## Sheet: OA Vs KBD
Genus	log2FC	wilcox.test.p_value	q_value	regulation
g__Holdemanella	-7.92	0.0065	0.1285	down
g__Delftia	-7.5	0	0	down
g__Peptococcus	-5.13	0.0397	0.3403	down
g__Lachnospiraceae_NK4A136_group	-4.74	0	0	down
g__Rikenellaceae_RC9_gut_group	-4.52	0.0397	0.3403	down
g__Eubacterium]_ruminantium_group	-4.32	0.0314	0.3403	down
g__Clostridiales_vadinBB60_group_unclassified	-3.98	0.0053	0.1201	down
g__Pseudomonas	-3.46	0.0151	0.2321	down
g__Christensenellaceae_unclassified	-3.3	0.0016	0.0738	down
g__Bradyrhizobium	-3.06	0.0271	0.3308	down
g__Senegalimassilia	-2.88	0.004	0.1038	down
g__Ruminococcaceae_UCG-010	-2.67	0.041	0.3403	down
g__Coprococcus_2	-2.3	0.0084	0.1516	down
g__Family_XIII_AD3011_group	-2.22	0.0037	0.1024	down
g__Alloprevotella	-2.21	0.0116	0.1852	down
g__Prevotella_9	-1.96	0.002	0.0755	down
g__Lactobacillus	-1.82	0.0018	0.0747	down
g__GCA-900066575	-1.71	0.0083	0.1516	down
g__Oxalobacter	-1.28	0.0171	0.2534	down
g__Christensenellaceae_R-7_group	-1.07	0.0291	0.3401	down
g__Family_XIII_UCG-001	-0.84	0.0191	0.2641	down
g__Eubacterium]_xylanophilum_group	-0.7	0.0336	0.3403	down
g__Fournierella	-0.35	0.0449	0.3583	down
g__Eggerthella	0.18	0.0335	0.3403	up
g__Muribaculaceae_unclassified	0.31	0	0	up
g__UBA1819	0.88	0.0064	0.1285	up
g__Enterobacter	1.52	0.0003	0.0178	up
g__Lachnospiraceae_UCG-004	1.55	0.0295	0.3401	up
g__Burkholderia-Caballeronia-Paraburkholderia	1.58	0	0	up
g__Flavonifractor	1.81	0.0034	0.1008	up
g__Citrobacter	4.11	0.0029	0.0926	up
g__Raoultella	4.75	0.0447	0.3583	up
g__Helicobacter	Inf	0.0001	0.0083	up
g__Stenotrophomonas	Inf	0.0002	0.0138	up
g__Sulfurimonas	Inf	0.0014	0.0726	up
g__Enterobacteriaceae_unclassified	Inf	0.0028	0.0926	up
g__Actinobacteria_unclassified	Inf	0.0055	0.1201	up
g__Nitrospina	Inf	0.0108	0.1793	up
g__Pseudocitrobacter	Inf	0.021	0.2641	up
g__Elizabethkingia	Inf	0.021	0.2641	up
g__Pseudarthrobacter	Inf	0.021	0.2641	up
g__Negativibacillus	Inf	0.0406	0.3403	up
g__Cupriavidus	Inf	0.0406	0.3403	up
g__Lachnospiraceae_UCG-008	Inf	0.0406	0.3403	up
g__Variovorax	Inf	0.0406	0.3403	up
g__Anaerovibrio	-Inf	0.0055	0.1201	down
g__Victivallis	-Inf	0.0108	0.1793	down
g__Anaerofilum	-Inf	0.021	0.2641	down
g__Howardella	-Inf	0.0406	0.3403	down
g__Enterorhabdus	-Inf	0.0406	0.3403	down
g__Ruminococcaceae_UCG-008	-Inf	0.0406	0.3403	down
g__Robinsoniella	-Inf	0.0406	0.3403	down
