# Supplementary material for: Comparative analysis of the gut microbiota composition between knee osteoarthritis and Kashin-Beck disease in Northwest China
Source: Arthritis Res Ther. 2022 May 30;24:129. doi: 10.1186/s13075-022-02819-5 (PMC9150333; doi:10.1186/s13075-022-02819-5)
Supplement: Supplementary file 10 — Additional file 10: Table S8. [file 13075_2022_2819_MOESM10_ESM.xlsx]

## Sheet: Sheet1
Species	log2FC	regulation	p_value	q_value	significance
s__Lactobacillus_rossiae	Inf	up	0	0	yes
s__Aspergillus_awamori	Inf	up	0	0	yes
s__Aspergillus_niger	Inf	up	0	0	yes
s__Citrobacter_sp._MGH104	Inf	up	0	0	yes
s__Lactobacillus_hominis	Inf	up	0.0002	0.0034	yes
s__Rickettsiaceae_bacterium	Inf	up	0.0002	0.0034	yes
s__Leuconostoc_kimchii	Inf	up	0.0003	0.0046	yes
s__Weissella_paramesenteroides	Inf	up	0.0003	0.0046	yes
s__Prevotella_sp._HMSC069G02	Inf	up	0.0014	0.0149	yes
s__Chlamydia_psittaci	Inf	up	0.0014	0.0149	yes
s__Citrobacter_sp._CF971	Inf	up	0.0014	0.0149	yes
s__Enterococcus_pallens	Inf	up	0.0028	0.0239	yes
s__Actinomyces_timonensis	Inf	up	0.0028	0.0239	yes
s__Enterobacter_sp._WP_7_1	Inf	up	0.0028	0.0239	yes
s__Lactococcus_petauri	Inf	up	0.0028	0.0239	yes
s__Klebsiella_phage_TSK1	Inf	up	0.0055	0.0377	yes
s__Actinomycetaceae_bacterium	Inf	up	0.0055	0.0377	yes
s__Clostridiaceae_bacterium_14S0207	Inf	up	0.0055	0.0377	yes
s__Zoogloeaceae_unclassified	-0.95	down	0	0	no
s__Enterococcus_florum	Inf	up	0.0055	0.0377	yes
s__Streptococcus_macedonicus	Inf	up	0.0055	0.0377	yes
s__Eubacterium_xylanophilum	Inf	up	0.0108	0.0593	yes
s__Alistipes_sp._CAG:268	Inf	up	0.0108	0.0593	yes
s__Raoultella_sp._BIGb0138	Inf	up	0.0108	0.0593	yes
s__Propionibacterium_freudenreichii	Inf	up	0.0108	0.0593	yes
s__Lactobacillus_pentosus	Inf	up	0.0108	0.0593	yes
s__Lactobacillus_fabifermentans	Inf	up	0.0108	0.0593	yes
s__Leuconostoc_carnosum	Inf	up	0.0108	0.0593	yes
s__Tetragenococcus_halophilus	Inf	up	0.0108	0.0593	yes
s__Burkholderia_ubonensis	Inf	up	0.0108	0.0593	yes
s__Barnesiella_sp._WM24	Inf	up	0.021	0.0905	yes
s__Candidatus_Amulumruptor_caecigallinarius	Inf	up	0.021	0.0905	yes
s__Streptococcus_virus_Sfi11	Inf	up	0.021	0.0905	yes
s__Lactobacillus_timonensis	Inf	up	0.021	0.0905	yes
s__Leclercia_sp._W6	Inf	up	0.021	0.0905	yes
s__Enterobacter_sp._OV724	Inf	up	0.021	0.0905	yes
s__Lactobacillales_unclassified	0.9	up	0	0	no
s__Bifidobacterium_moukalabense	Inf	up	0.021	0.0905	yes
s__Enterobacter_sp._18A13	Inf	up	0.021	0.0905	yes
s__Citrobacter_sp._wls829	Inf	up	0.021	0.0905	yes
s__Klebsiella_phage_Skenny	Inf	up	0.0406	0.1413	yes
s__Marinifilum_flexuosum	Inf	up	0.0406	0.1413	yes
s__Klebsiella_virus_KLPN1	Inf	up	0.0406	0.1413	yes
s__Lachnoanaerobaculum_sp._OBRC5-5	Inf	up	0.0406	0.1413	yes
s__Lachnospiraceae_bacterium_10-1	Inf	up	0.0406	0.1413	yes
s__Tenacibaculum_agarivorans	Inf	up	0.0406	0.1413	yes
s__Lactobacillus_modestisalitolerans	Inf	up	0.0406	0.1413	yes
s__Clostridium_sp._Marseille-P3244	Inf	up	0.0406	0.1413	yes
s__Serratia_unclassified	Inf	up	0.0406	0.1413	yes
s__Clostridium_sp._E02	Inf	up	0.0406	0.1413	yes
s__Lactobacillus_equicursoris	11.61	up	0.0422	0.1447	yes
s__Enterobacter_cloacae_complex_sp.	9.73	up	0.0086	0.0517	yes
s__Enterobacter_sp._MGH_38	9.19	up	0.0219	0.0933	yes
s__Legionella_beliardensis	9.15	up	0.0201	0.0892	yes
s__Enterobacter_sp._MGH_1	8.72	up	0.0059	0.0393	yes
s__Enterobacter_sp._301B	8.62	up	0.0016	0.0166	yes
s__Citrobacter_sp._wls757	8.37	up	0.0003	0.0046	yes
s__Enterobacter_cloacae_complex_sp._GF14B	8.35	up	0.0336	0.1252	yes
s__Enterobacter_sp._BIDMC93	8.15	up	0.0024	0.0216	yes
s__Enterobacteriaceae_bacterium	8.03	up	0.0012	0.0135	yes
s__Enterobacter_sp._MGH120	7.88	up	0.0495	0.1611	yes
s__Lactobacillus_sp._73-4	7.65	up	0.0005	0.007	yes
s__Streptococcus_phage_CHPC925	7.52	up	0.0006	0.008	yes
s__Raoultella_terrigena	7.51	up	0.0249	0.1026	yes
s__Lactobacillus_pontis	7.48	up	0.0128	0.0662	yes
s__Citrobacter_freundii_complex_sp._CFNIH4	7.33	up	0.0001	0.0019	yes
s__Enterobacter_sp._BWH64	7.29	up	0.0387	0.1376	yes
s__Streptococcus_phage_P5641	7.18	up	0.0159	0.0752	yes
s__Leuconostoc_citreum	7.15	up	0	0	yes
s__Clostridium_sp._DSM_8431	7.1	up	0.0049	0.0353	yes
s__Streptococcus_sp._HMSC057E02	7.1	up	0.0106	0.0593	yes
s__Lactobacillus_sp._UMNPBX5	7.05	up	0.0116	0.0618	yes
s__Lactococcus_garvieae	6.84	up	0.0057	0.0385	yes
s__Citrobacter_sp._A316	6.83	up	0	0	yes
s__Gemmiger_sp._An194	6.82	up	0.0031	0.0257	yes
s__Lactobacillus_kitasatonis	6.79	up	0.0159	0.0752	yes
s__Enterobacter_sp._HPCN14	6.79	up	0.0186	0.0847	yes
s__Dysgonamonadaceae_bacterium	6.62	up	0.0006	0.008	yes
s__Prevotella_sp._CAG:485	6.44	up	0.0278	0.1103	yes
s__Schaalia_turicensis	0.83	up	0	0	no
s__Lactobacillus_nagelii	6.42	up	0.0007	0.0091	yes
s__Ruminiclostridium_cellulolyticum	6.26	up	0.0391	0.1385	yes
s__Prevotella_sp._KCOM_3155	6.16	up	0.0289	0.1131	yes
s__Enterococcus_sp._HMSC072H05	6.16	up	0.0422	0.1447	yes
s__Enterobacteria_phage_mEp043_c-1	6.07	up	0.0113	0.0607	yes
s__Kluyvera_intermedia	5.99	up	0.0274	0.1096	yes
s__Actinomyces_oris	0.06	up	0	0	no
s__Prolixibacteraceae_bacterium_JC036	5.97	up	0.0059	0.0393	yes
s__Lachnospiraceae_bacterium_oral_taxon_096	5.91	up	0.0106	0.0593	yes
s__Streptococcus_thermophilus_CAG:236	5.86	up	0	0	yes
s__Enterobacter_sp._BIDMC_28	5.83	up	0.0119	0.0632	yes
s__Lactobacillus_johnsonii	5.79	up	0.0111	0.0603	yes
s__Citrobacter_farmeri	5.79	up	0.0474	0.1568	yes
s__Clostridium_sp._CAG:343	5.76	up	0.0181	0.0829	yes
s__Prevotella_sp._MSX73	5.76	up	0.0249	0.1026	yes
s__Frankia_symbiont_of_Datisca_glomerata	5.75	up	0	0	yes
s__Prevotella_enoeca	5.72	up	0.0048	0.0348	yes
s__Enterococcus_sp._190-7	5.67	up	0.0009	0.0109	yes
s__Blautia_glucerasea	5.61	up	0.0418	0.1441	yes
s__Soehngenia_sp._W6	5.57	up	0.0042	0.0318	yes
s__Enterococcus_sp._3H8_DIV0648	5.55	up	0.0075	0.0469	yes
s__Prevotella_maculosa	5.55	up	0.0304	0.1175	yes
s__Enterococcus_canis	5.52	up	0.0113	0.0607	yes
s__Burkholderia_cepacia	5.52	up	0.0357	0.1309	yes
s__Prevotella_colorans	5.51	up	0.0024	0.0216	yes
s__Enterococcus_sp._RIT-PI-f	5.49	up	0.0447	0.1509	yes
s__Streptococcus_milleri	5.45	up	0.0013	0.0142	yes
s__Enterobacter_sp._HMSC055A11	5.45	up	0.0082	0.0497	yes
s__Weissella_confusa	5.43	up	0	0	yes
s__Streptococcus_phage_5093	5.42	up	0.0001	0.0019	yes
s__Actinomyces_sp._CtC_72	5.35	up	0.0137	0.0692	yes
s__Enterococcus_dispar	5.33	up	0.0016	0.0166	yes
s__Kalamiella_piersonii	5.29	up	0.0033	0.0265	yes
s__Salmonella_bongori	5.29	up	0.0254	0.1042	yes
s__Prevotella_saccharolytica	5.26	up	0.0289	0.1131	yes
s__Prevotella_sp._kh1p2	5.24	up	0.0317	0.1203	yes
s__Bifidobacterium_sp._MSTE12	5.23	up	0.0117	0.0622	yes
s__Prevotella_jejuni	5.22	up	0.0482	0.1585	yes
s__Enterococcus_phage_EFP01	5.18	up	0.0248	0.1026	yes
s__Enterobacter_sp._BIDMC_27	5.17	up	0.0055	0.0377	yes
s__Prevotella_sp._oral_taxon_376	5.17	up	0.0154	0.0741	yes
s__uncultured_bacterium_HHV35	5.14	up	0.0309	0.1186	yes
s__Bacteroides_timonensis	5.13	up	0.0022	0.0202	yes
s__Thermoanaerobacterium_aotearoense	5.1	up	0.0023	0.021	yes
s__Parabacteroides_sp._AF14-59	5.08	up	0.0289	0.1131	yes
s__Prevotella_denticola	5.04	up	0.0078	0.0478	yes
s__Prevotella_histicola	5.04	up	0.023	0.097	yes
s__Enterococcus_canintestini	5.03	up	0.0003	0.0046	yes
s__bacterium_0.1xD8-82	5.02	up	0.0043	0.0322	yes
s__Citrobacter_sp._KTE30	5	up	0.0018	0.0176	yes
s__Citrobacter_sp._MGH105	5	up	0.0057	0.0385	yes
s__Romboutsia_unclassified	-0.06	down	0.0001	0.0019	no
s__Bacteroides_zoogleoformans	-0.83	down	0.0001	0.0019	no
s__Enterococcus_sp._Marseille-P4358	5	up	0.011	0.06	yes
s__[Hallella]_seregens	4.99	up	0.0059	0.0393	yes
s__Citrobacter_sp._wls827	4.97	up	0.001	0.0117	yes
s__Streptococcus_phage_YMC-2011	4.97	up	0.0142	0.071	yes
s__Enterococcus_avium	4.88	up	0.01	0.057	yes
s__Enterococcus_cecorum	4.85	up	0.0021	0.0195	yes
s__Prevotella_sp._HUN102	4.8	up	0.018	0.0828	yes
s__Phocaeicola_abscessus	4.79	up	0.0304	0.1175	yes
s__Leuconostoc_unclassified	4.77	up	0	0	yes
s__Bacillus_sp._03113	4.77	up	0.0097	0.0559	yes
s__Rothia_sp._HMSC073B08	0.53	up	0.0001	0.0019	no
s__Citrobacter_sp._MGH106	4.76	up	0.0289	0.1131	yes
s__Lactobacillus_amylovorus	4.72	up	0.014	0.0704	yes
s__Prevotella_baroniae	4.71	up	0.017	0.0791	yes
s__Faecalibacterium_sp._An77	4.7	up	0.0374	0.134	yes
s__Enterobacter_sp._MGH_24	4.66	up	0.0054	0.0377	yes
s__Enterococcus_sp._kppr-6	4.63	up	0.001	0.0117	yes
s__Lactobacillus_acidophilus	4.61	up	0.0021	0.0195	yes
s__Enterobacter_sp._B509	4.6	up	0.0447	0.1509	yes
s__Streptococcus_thermophilus	4.51	up	0	0	yes
s__Streptococcus_phage_CHPC1230	4.49	up	0.0413	0.1429	yes
s__Lactobacillus_amylovorus_CAG:719	4.48	up	0.0148	0.0726	yes
s__Citrobacter_sp._MH181794	4.43	up	0.0064	0.0418	yes
s__Cellulosilyticum_ruminicola	4.43	up	0.0145	0.0721	yes
s__Negativicoccus_succinicivorans	0.46	up	0.0002	0.0034	no
s__Anaplasma_phagocytophilum	4.39	up	0.0059	0.0393	yes
s__Prevotella_sp._KH2C16	4.31	up	0.0309	0.1186	yes
s__Ruminococcus_sp._AF24-32LB	0.83	up	0.0002	0.0034	no
s__Citrobacter_sp._YR018	4.28	up	0.0005	0.007	yes
s__Clostridiales_bacterium_59_14	4.21	up	0.013	0.0668	yes
s__Lactobacillus_antri	4.2	up	0.0059	0.0393	yes
s__Lactobacillus_siliginis	4.18	up	0.0092	0.0542	yes
s__Enterobacter_sp._DE0047	4.18	up	0.0199	0.0887	yes
s__Lactobacillus_sp._OTU4228	4.12	up	0.0222	0.0942	yes
s__Citrobacter_sp._wls620	4.12	up	0.0222	0.0942	yes
s__Pseudomonas_stutzeri	4.11	up	0.0058	0.0391	yes
s__Streptococcus_sp._HMSC078H03	4.09	up	0	0	yes
s__Leuconostoc_lactis	4.07	up	0.0001	0.0019	yes
s__Burkholderia_unclassified	4.06	up	0.0216	0.0926	yes
s__Streptococcus_sp._HMSC064D12	4	up	0	0	yes
s__Serratia_sp._TEL	3.99	up	0.0014	0.0149	yes
s__Valsa_mali	3.98	up	0	0	yes
s__Marinilabiliaceae_bacterium_JC017	3.93	up	0	0	yes
s__Actinomyces_naeslundii	0.56	up	0.0003	0.0046	no
s__Frankia_symbiont_of_Coriaria_nepalensis	3.92	up	0	0	yes
s__Lactococcus_unclassified	3.91	up	0.0002	0.0034	yes
s__Lactococcus_lactis	3.91	up	0.0021	0.0195	yes
s__uncultured_bacterium_pAB2	3.89	up	0.0017	0.0172	yes
s__Larkinella_sp._C7	3.88	up	0.0007	0.0091	yes
s__Ancrocorticia_populi	3.83	up	0.0354	0.13	yes
s__Citrobacter_sp._TBCS-11	3.83	up	0.0475	0.1568	yes
s__Streptococcus_sp._FDAARGOS_192	3.82	up	0	0	yes
s__Streptococcus_sp._SR4	3.82	up	0	0	yes
s__Streptococcus_sp._HMSC072C09	3.81	up	0.0001	0.0019	yes
s__Cronobacter_muytjensii	3.8	up	0.0334	0.1249	yes
s__Schaalia_georgiae	3.78	up	0.0099	0.0565	yes
s__Citrobacter_sp._wls712	3.76	up	0.0038	0.0297	yes
s__Streptococcus_sp._HPH0090	3.73	up	0	0	yes
s__Streptococcus_salivarius_CAG:79	3.72	up	0	0	yes
s__Streptococcus_sp._HMSC057G03	3.72	up	0	0	yes
s__Streptococcus_sp._C150	3.72	up	0	0	yes
s__Streptococcus_vestibularis	3.71	up	0	0	yes
s__Streptococcus_sp._HMSC061E03	3.7	up	0	0	yes
s__Subdoligranulum_variabile	3.7	up	0.0026	0.023	yes
s__Faecalibacterium_sp._CAG:82-related_59_9	3.69	up	0.0338	0.1256	yes
s__Streptococcus_sp._HMSC065C01	3.68	up	0	0	yes
s__Streptococcus_sp._263_SSPC	-0.1	down	0.0005	0.007	no
s__Peptostreptococcaceae_unclassified	-0.21	down	0.0005	0.007	no
s__Subdoligranulum_sp._APC924/74	3.68	up	0.0088	0.0524	yes
s__Romboutsia_timonensis	0.22	up	0.0006	0.008	no
s__Mobilibacterium_timonense	3.67	up	0.0094	0.0552	yes
s__Atlantibacter_hermannii	3.66	up	0.0129	0.0665	yes
s__Enterobacter_sp._AG326	3.63	up	0.011	0.06	yes
s__Streptococcus_sp._HMSC065E03	3.62	up	0	0	yes
s__Streptococcus_sp._HMSC078H12	3.59	up	0	0	yes
s__Streptococcus_sp._HMSC078D09	3.56	up	0	0	yes
s__Actinomyces_viscosus	0.24	up	0.0006	0.008	no
s__Bacteroides_ilei	3.56	up	0.0049	0.0353	yes
s__Streptococcus_sp._LPB0220	3.55	up	0	0	yes
s__Prevotella_sp._P4-119	-0.79	down	0.0007	0.0091	no
s__Streptococcus_sp._DD13	3.54	up	0	0	yes
s__Clostridiales_bacterium_VE202-09	3.54	up	0.0028	0.0239	yes
s__Pediococcus_damnosus	3.54	up	0.0063	0.0413	yes
s__Streptococcus_sp._HMSC076C09	3.52	up	0	0	yes
s__Lactobacillus_paracasei	3.52	up	0.0055	0.0377	yes
s__Streptococcus_sp._HMSC068F04	3.51	up	0	0	yes
s__Enterococcus_gallinarum	3.5	up	0.002	0.019	yes
s__Streptococcus_sp._HMSC074F05	3.45	up	0	0	yes
s__Romboutsia_lituseburensis	0.18	up	0.0008	0.0101	no
s__Streptococcus_parasanguinis	3.44	up	0	0	yes
s__Streptococcus_sp._HSISM1	3.44	up	0	0	yes
s__Streptococcus_sp._DD10	3.44	up	0	0	yes
s__Streptococcus_respiraculi	3.42	up	0	0	yes
s__Pseudomonas_putida	3.42	up	0.0014	0.0149	yes
s__Propionibacterium_acidifaciens	3.41	up	0.0034	0.0272	yes
s__Streptococcus_sp._HSISS1	3.4	up	0	0	yes
s__Subdoligranulum_sp._60_17	3.4	up	0.0296	0.115	yes
s__Streptococcus_sp._HMSC072G04	3.39	up	0	0	yes
s__Paenarthrobacter_nicotinovorans	3.39	up	0	0	yes
s__Sinorhizobium_sp._GL28	-0.07	down	0.001	0.0117	no
s__Streptococcus_sp._HSISS2	3.37	up	0	0	yes
s__Citrobacter_europaeus	3.37	up	0.0039	0.0303	yes
s__Streptococcus_sp._596553	3.37	up	0.0287	0.1131	yes
s__Candidatus_Saccharibacteria_bacterium	3.36	up	0.0002	0.0034	yes
s__Actinomyces_sp._HMSC075C01	-0.17	down	0.001	0.0117	no
s__Burkholderia_seminalis	3.35	up	0.0222	0.0942	yes
s__Streptococcus_salivarius	3.34	up	0	0	yes
s__[Clostridium]_scindens	0.89	up	0.0011	0.0126	no
s__Streptococcus_sp._HMSC072D03	3.32	up	0	0	yes
s__Streptococcus_sp._HMSC064H09	3.31	up	0	0	yes
s__Streptococcus_infantarius	3.31	up	0	0	yes
s__Streptococcus_peroris	3.3	up	0.0009	0.0109	yes
s__Enterobacter_sp._NFIX58	3.26	up	0.0491	0.1602	yes
s__Spirochaetes_bacterium	0.14	up	0.0012	0.0135	no
s__Streptococcus_sp._HMSC10E12	3.25	up	0	0	yes
s__Maribacter_sp._PoM-212	3.25	up	0.0272	0.1091	yes
s__Actinomyces_sp._HMSC08A09	0.94	up	0.0012	0.0135	no
s__Streptococcus_sp._HSISS3	3.24	up	0	0	yes
s__Desertifilum_sp._IPPAS_B-1220	3.23	up	0	0	yes
s__Streptococcus_sp._HMSC073D05	3.2	up	0	0	yes
s__Streptococcus_sp._449_SSPC	3.15	up	0	0	yes
s__Romboutsia_sp._MT17	0.85	up	0.0013	0.0142	no
s__Klebsiella_sp._Mich._61	3.15	up	0.0253	0.1039	yes
s__Lactobacillus_unclassified	3.1	up	0.0426	0.1459	yes
s__Streptococcus_sp._HMSC065H07	3.08	up	0	0	yes
s__Streptococcus_unclassified	3.07	up	0	0	yes
s__Alistipes_sp._5CBH24	-0.67	down	0.0014	0.0149	no
s__Streptococcus_sp._CCH8-C6	3.07	up	0.0001	0.0019	yes
s__TM7_phylum_sp._oral_taxon_352	3.06	up	0.0001	0.0019	yes
s__Lachnospiraceae_bacterium_AM23-7LB	3.05	up	0.0003	0.0046	yes
s__Lachnospiraceae_bacterium_AM25-27	3.05	up	0.0006	0.008	yes
s__Streptococcus_sp._CCH8-H5	3.03	up	0	0	yes
s__bacterium_D16-50	3.03	up	0.0132	0.0675	yes
s__Streptococcus_sp._ACS2	3.02	up	0	0	yes
s__Ruminococcaceae_bacterium_cv2	3.02	up	0.0488	0.1596	yes
s__Culturomica_massiliensis	-0.94	down	0.0016	0.0166	no
s__TM7_phylum_sp._oral_taxon_346	3	up	0.0055	0.0377	yes
s__Rothia_sp._HMSC066G07	0.28	up	0.0016	0.0166	no
s__Enterobacter_sp._WCHEs120002	3	up	0.0432	0.1474	yes
s__Catonella_sp.	2.98	up	0.0009	0.0109	yes
s__Lachnospiraceae_bacterium_AM10-38	2.97	up	0.0004	0.0059	yes
s__Clostridium_thiosulfatireducens	2.97	up	0.0005	0.007	yes
s__Streptococcus_canis	2.96	up	0	0	yes
s__Streptococcus_sp._HMSC062B01	2.96	up	0	0	yes
s__Anaerotruncus_unclassified	0.11	up	0.0017	0.0172	no
s__Streptococcus_infantis	2.95	up	0	0	yes
s__Candidatus_Saccharibacteria_unclassified	2.94	up	0.0001	0.0019	yes
s__Ruminococcus_sp._AM27-16	0.92	up	0.0018	0.0176	no
s__TM7_phylum_sp._oral_taxon_353	2.94	up	0.0001	0.0019	yes
s__Enterobacter_sp._T1-1	2.94	up	0.0474	0.1568	yes
s__Streptococcus_equinus	2.93	up	0	0	yes
s__Streptococcus_sp._HMSC10A01	2.93	up	0.0002	0.0034	yes
s__Prevotella_brevis	-0.03	down	0.0018	0.0176	no
s__Streptococcus_sp._Marseille-P5794	2.93	up	0.0056	0.0382	yes
s__Streptococcus_sp._CCH5-D3	2.92	up	0	0	yes
s__Streptococcus_sp._2_1_36FAA	2.92	up	0.0001	0.0019	yes
s__Streptococcus_gallolyticus	2.91	up	0	0	yes
s__Erysipelatoclostridium_ramosum	0.9	up	0.002	0.019	no
s__uncultured_Chloroflexi_bacterium_HF0200_09I09	0.97	up	0.002	0.019	no
s__Leuconostoc_mesenteroides	2.91	up	0.0003	0.0046	yes
s__Marinifilum_sp._JC120	2.91	up	0.0028	0.0239	yes
s__Paraclostridium_benzoelyticum	2.91	up	0.0032	0.0263	yes
s__Agrobacterium_fabrum	0.7	up	0.002	0.019	no
s__Streptococcus_sp._F0441	2.9	up	0	0	yes
s__Lachnospiraceae_bacterium_AM21-21	2.89	up	0.0005	0.007	yes
s__Prevotella_sp._P5-126	-0.1	down	0.0021	0.0195	no
s__Alistipes_sp._AF14-19	-0.91	down	0.0021	0.0195	no
s__[Clostridium]_dakarense	-0.22	down	0.0021	0.0195	no
s__Lachnospiraceae_bacterium_AM26-1LB	2.82	up	0.0007	0.0091	yes
s__Streptococcus_sobrinus	2.81	up	0.0001	0.0019	yes
s__Lachnospiraceae_bacterium_CAG:25	2.79	up	0.0008	0.0101	yes
s__Frisingicoccus_caecimuris	2.78	up	0.0148	0.0726	yes
s__Eubacterium_sp._ER2	2.77	up	0.0097	0.0559	yes
s__Streptococcus_sp._KCOM_2412	2.76	up	0.0154	0.0741	yes
s__Enterobacter_unclassified	2.73	up	0.012	0.0634	yes
s__Pueribacillus_theae	2.73	up	0.0123	0.0645	yes
s__Porphyromonas_sp.	2.73	up	0.0267	0.1079	yes
s__Streptococcus_gordonii	2.72	up	0	0	yes
s__uncultured_Caudovirales_phage	2.72	up	0.0333	0.1247	yes
s__Trueperella_pyogenes	2.7	up	0	0	yes
s__Streptococcus_sp._Marseille-P7375	2.7	up	0.0022	0.0202	yes
s__Bifidobacterium_dentium	2.7	up	0.0023	0.021	yes
s__TM7_phylum_sp._oral_taxon_957	2.7	up	0.0046	0.0337	yes
s__Atopobium_parvulum	2.7	up	0.0188	0.0853	yes
s__Firmicutes_bacterium_CAG:238	-0.46	down	0.0026	0.023	no
s__Streptococcus_equi	2.7	up	0.0364	0.133	yes
s__Romboutsia_sp.	0.13	up	0.0027	0.0236	no
s__Gemmiger_formicilis	2.69	up	0.0112	0.0605	yes
s__Actinomyces_mediterranea	2.69	up	0.0147	0.0726	yes
s__[Clostridium]_aerotolerans	2.68	up	0.0241	0.1001	yes
s__Clostridium_fallax	2.68	up	0.0475	0.1568	yes
s__Enterococcus_sp._ARL09-542	2.66	up	0	0	yes
s__Streptococcus_sp._oral_taxon_431	2.66	up	0.0009	0.0109	yes
s__Streptococcus_sp._oral_taxon_071	2.64	up	0.0001	0.0019	yes
s__Streptococcus_sp._C300	2.64	up	0.0027	0.0236	yes
s__TM7_phylum_sp._oral_taxon_488	2.64	up	0.0033	0.0265	yes
s__Streptococcus_sp._AS14	2.63	up	0.002	0.019	yes
s__Cellulomonas_flavigena	2.62	up	0.0003	0.0046	yes
s__[Clostridium]_methoxybenzovorans	2.62	up	0.0474	0.1568	yes
s__Coprobacillus_sp._AM17-34	2.61	up	0.0137	0.0692	yes
s__Streptococcus_constellatus	2.6	up	0	0	yes
s__Candidatus_Saccharibacteria_oral_taxon_TM7x	2.59	up	0.0001	0.0019	yes
s__Eggerthella_sp._HGA1	2.55	up	0.0018	0.0176	yes
s__Streptococcus_sp._CCH8-G7	2.54	up	0.0002	0.0034	yes
s__Eggerthella_sp._1_3_56FAA	2.54	up	0.0006	0.008	yes
s__Fusicatenibacter_sp._2789STDY5834925	2.54	up	0.0299	0.116	yes
s__Clostridiales_Family_XIII._Incertae_Sedis_unclassified	2.53	up	0.0009	0.0109	yes
s__Bacteroides_sp._An322	2.53	up	0.0251	0.1032	yes
s__Enterobacter_sp._MGH_25	2.52	up	0.0009	0.0109	yes
s__Actinomyces_urogenitalis	2.51	up	0.0393	0.139	yes
s__Cutibacterium_acnes	2.5	up	0.0042	0.0318	yes
s__Actinomyces_bouchesdurhonensis	2.49	up	0	0	yes
s__Streptococcus_sp._AM28-20	0.97	up	0.0033	0.0265	no
s__Streptococcus_sp._B4	2.48	up	0.0001	0.0019	yes
s__Granulicatella_adiacens	0.3	up	0.0033	0.0265	no
s__Clostridiales_bacterium_Nov_37_41	2.48	up	0.0041	0.0314	yes
s__Clostridium_sp._AT4	2.47	up	0.0078	0.0478	yes
s__Kytococcus_sedentarius	2.46	up	0	0	yes
s__Streptococcus_sp._oral_taxon_056	2.46	up	0.0025	0.0223	yes
s__Firmicutes_bacterium_CAG:270	2.46	up	0.0043	0.0322	yes
s__Streptococcus_sp._oral_taxon_064	2.45	up	0.001	0.0117	yes
s__Actinomyces_sp._ICM58	2.44	up	0	0	yes
s__Prevotella_sp._CAG:487	-0.9	down	0.0037	0.029	no
s__Enterobacter_hormaechei	2.43	up	0.0286	0.1128	yes
s__Turicibacter_sp._H121	0.69	up	0.0037	0.029	no
s__Barnesiella_intestinihominis	2.42	up	0.0383	0.1369	yes
s__Bacteroidales_bacterium	-0.45	down	0.0039	0.0303	no
s__Eggerthella_unclassified	2.41	up	0.0033	0.0265	yes
s__Romboutsia_ilealis	0.26	up	0.0041	0.0314	no
s__Eggerthella_lenta	2.4	up	0.0018	0.0176	yes
s__Streptococcus_sp._DORA_10	2.4	up	0.0035	0.0279	yes
s__Lachnospiraceae_bacterium_AM25-17	0.88	up	0.0041	0.0314	no
s__Actinomyces_sp._ph3	2.39	up	0.0001	0.0019	yes
s__Enterobacter_sp._C6	2.39	up	0.0373	0.134	yes
s__Trichococcus_collinsii	2.38	up	0	0	yes
s__Streptococcus_sp._HMSC071D03	2.38	up	0.0019	0.0184	yes
s__Weissella_unclassified	2.36	up	0	0	yes
s__Streptococcus_sp._HMSC34B10	2.36	up	0.0013	0.0142	yes
s__Streptococcus_sp._KCJ4932	2.35	up	0.0042	0.0318	yes
s__Actinomyces_sp._oral_taxon_181	2.34	up	0	0	yes
s__[Eubacterium]_sulci	2.34	up	0.0017	0.0172	yes
s__Clostridium_perfringens	2.33	up	0.026	0.1058	yes
s__Lactobacillus_sp._ATCC_15578	2.32	up	0.0158	0.075	yes
s__Actinomyces_sp._S6-Spd3	2.3	up	0.0001	0.0019	yes
s__Lachnospiraceae_bacterium_TF10-8AT	2.3	up	0.0125	0.0649	yes
s__Actinomyces_sp._oral_taxon_180	2.26	up	0	0	yes
s__[Eubacterium]_infirmum	2.25	up	0.0017	0.0172	yes
s__Streptococcus_lutetiensis	2.24	up	0.0012	0.0135	yes
s__Gemella_haemolysans	0.82	up	0.0046	0.0337	no
s__Clostridium_sp._ATCC_29733	2.24	up	0.0427	0.1459	yes
s__Actinomyces_sp._oral_taxon_172	2.22	up	0	0	yes
s__Propionibacterium_sp._JV5	2.21	up	0	0	yes
s__Actinomyces_graevenitzii	2.2	up	0	0	yes
s__Paraclostridium_bifermentans	2.19	up	0.0031	0.0257	yes
s__Citrobacter_sp._L55	2.19	up	0.0145	0.0721	yes
s__Sanguibacter_keddieii	2.18	up	0	0	yes
s__Isoptericola_variabilis	2.18	up	0	0	yes
s__Bacteroides_sp._AF26-7BH	-0.97	down	0.005	0.0356	no
s__Bacillus_muralis	2.17	up	0.0362	0.1324	yes
s__Lachnospiraceae_bacterium_5_1_63FAA	2.15	up	0.0168	0.0783	yes
s__Streptococcus_sanguinis	2.14	up	0	0	yes
s__Bradyrhizobium_sp._MOS002	2.14	up	0.0208	0.0905	yes
s__Streptococcus_sp._F0442	2.13	up	0.0001	0.0019	yes
s__Blautia_sp._AF19-1	2.13	up	0.0151	0.0733	yes
s__Ruminococcus_sp._AM18-44	0.85	up	0.0054	0.0377	no
s__Actinomyces_sp._ICM54	2.12	up	0	0	yes
s__Streptococcus_sp.	2.12	up	0.0001	0.0019	yes
s__Actinomycetaceae_unclassified	2.11	up	0	0	yes
s__Schaalia_meyeri	2.1	up	0	0	yes
s__Peptostreptococcaceae_bacterium	-0.08	down	0.0055	0.0377	no
s__Actinomyces_sp._HMSC035G02	2.09	up	0	0	yes
s__Citrobacter_sp._SNU_WT2	2.09	up	0.0189	0.0856	yes
s__Lachnospiraceae_bacterium_Choco86	2.08	up	0.0018	0.0176	yes
s__Actinomyces_sp._HPA0247	2.05	up	0	0	yes
s__Anaerostipes_hadrus	2.05	up	0.0062	0.0409	yes
s__Chryseobacterium_cucumeris	2.05	up	0.0071	0.0455	yes
s__Odoribacter_sp._OF09-27XD	2.05	up	0.0365	0.133	yes
s__Mycobacteroides_abscessus	2.03	up	0	0	yes
s__Clostridiaceae_bacterium	2.03	up	0.0374	0.134	yes
s__Saccharomyces_cerevisiae	2.02	up	0.005	0.0356	yes
s__Granulicatella_elegans	2.01	up	0.0103	0.0582	yes
s__Actinomyces_sp.	2	up	0	0	yes
s__Ruminococcus_sp._CAG:17	2	up	0.0011	0.0126	yes
s__Oribacterium_parvum	2	up	0.0032	0.0263	yes
s__Actinomyces_sp._ICM39	1.99	up	0	0	yes
s__Actinomyces_sp._oral_taxon_178	1.99	up	0	0	yes
s__Gordonibacter_pamelaeae	1.99	up	0.0296	0.115	yes
s__Pseudocitrobacter_sp._RIT_415	1.99	up	0.0493	0.1607	yes
s__Streptococcus_mutans	1.98	up	0	0	yes
s__Enterobacter_huaxiensis	1.98	up	0.0043	0.0322	yes
s__Bifidobacterium_merycicum	1.98	up	0.0075	0.0469	yes
s__Enterococcus_mundtii	1.98	up	0.0097	0.0559	yes
s__Schaalia_odontolytica	1.97	up	0	0	yes
s__Rothia_aeria	1.97	up	0	0	yes
s__Weissella_cibaria	1.97	up	0.0043	0.0322	yes
s__Flavonifractor_sp._An10	1.97	up	0.0369	0.1339	yes
s__Enterobacter_soli	1.97	up	0.0372	0.134	yes
s__Streptococcus_sp._I-G2	1.96	up	0.0001	0.0019	yes
s__Fusobacteriales_unclassified	0.87	up	0.0065	0.0422	no
s__Paludibacter_sp._SCN_50-10	1.96	up	0.0147	0.0726	yes
s__Bacteroides_sp._CAG:1076	-0.85	down	0.0068	0.0439	no
s__Gemella_sanguinis	0.01	up	0.0068	0.0439	no
s__Ruminococcus_unclassified	1.95	up	0.0195	0.0874	yes
s__Halomonas_heilongjiangensis	1.94	up	0.0003	0.0046	yes
s__Streptococcus_sp._I-P16	1.93	up	0.0001	0.0019	yes
s__Bifidobacterium_unclassified	0.54	up	0.0072	0.0459	no
s__Rothia_sp._HMSC065G12	1.93	up	0.0011	0.0126	yes
s__Solobacterium_moorei	1.93	up	0.0063	0.0413	yes
s__Ruminococcus_sp._AF31-16BH	0.89	up	0.0074	0.0469	no
s__Firmicutes_bacterium_CAG:176_63_11	1.93	up	0.0348	0.1291	yes
s__Bacteroides_sp._4_1_36	-0.91	down	0.0075	0.0469	no
s__Firmicutes_bacterium_AM31-12AC	1.92	up	0.0092	0.0542	yes
s__Firmicutes_bacterium_CAG:129_59_24	-0.08	down	0.0075	0.0469	no
s__Clostridium_sp._KNHs205	1.92	up	0.0479	0.1579	yes
s__Eggerthella_sp._AM16-19	1.91	up	0.0453	0.1522	yes
s__Actinomyces_sp._oral_taxon_877	1.89	up	0.001	0.0117	yes
s__Streptococcus_cuniculi	0.79	up	0.0076	0.0474	no
s__Terrisporobacter_othiniensis	0.53	up	0.0077	0.0478	no
s__uncultured_archaeon	1.89	up	0.014	0.0704	yes
s__Prevotella_sp._P3-122	1.88	up	0.0202	0.0894	yes
s__Streptomyces_sp._C	-0.4	down	0.0078	0.0478	no
s__Bacteroides_sp._3_1_13	1.88	up	0.0391	0.1385	yes
s__Streptococcus_sp._343_SSPC	1.86	up	0.0004	0.0059	yes
s__Ruminococcus_sp._AM45-9BH	1.85	up	0.0018	0.0176	yes
s__Citrobacter_sp._KTE151	0.91	up	0.0078	0.0478	no
s__Klebsiella_sp._FDAARGOS_511	1.85	up	0.008	0.049	yes
s__Romboutsia_weinsteinii	1.84	up	0.0133	0.0678	yes
s__Blautia_producta	1.84	up	0.0249	0.1026	yes
s__Actinomyces_sp._ICM47	1.8	up	0	0	yes
s__Pseudoalteromonas_citrea	0.62	up	0.0082	0.0497	no
s__Prevotella_ruminicola	-0.05	down	0.0083	0.0502	no
s__Ruminococcus_sp._CAG:579	0.96	up	0.0084	0.0507	no
s__Clostridium_tertium	-0.8	down	0.0086	0.0517	no
s__Xylanimonas_cellulosilytica	1.8	up	0	0	yes
s__Actinomyces_culturomici	0.23	up	0.0087	0.0521	no
s__Enterobacter_sp._WCHEn090032	0.5	up	0.0087	0.0521	no
s__Streptococcus_sp._A12	1.77	up	0.0002	0.0034	yes
s__Odoribacter_splanchnicus	-0.71	down	0.0088	0.0524	no
s__Alistipes_sp._CAG:53	-0.95	down	0.0088	0.0524	no
s__Actinomyces_dentalis	1.77	up	0.0053	0.0375	yes
s__Actinobacteria_unclassified	1.76	up	0	0	yes
s__Roseburia_sp._CAG:471	1.76	up	0.0271	0.1091	yes
s__Coprococcus_sp._AF18-48	1.74	up	0.0447	0.1509	yes
s__Streptococcus_sp._JS71	1.73	up	0.0003	0.0046	yes
s__Butyricicoccus_sp._TM10-16AC	1.73	up	0.0241	0.1001	yes
s__Streptococcus_australis	1.71	up	0.0002	0.0034	yes
s__Enterobacter_roggenkampii	1.71	up	0.0175	0.0807	yes
s__Kocuria_rhizophila	1.69	up	0.0017	0.0172	yes
s__Streptococcus_cristatus	0.98	up	0.0096	0.0557	no
s__Paeniclostridium_sordellii	1.69	up	0.0082	0.0497	yes
s__Streptococcus_sp._SK643	0.64	up	0.0096	0.0557	no
s__Saccharomyces_cerevisiae_x_Saccharomyces_kudriavzevii	1.68	up	0.0056	0.0382	yes
s__Alteromonas_macleodii	1.68	up	0.0082	0.0497	yes
s__Streptococcus_sinensis	1.66	up	0.0435	0.1481	yes
s__Actinomyces_unclassified	1.65	up	0	0	yes
s__Butyricimonas_unclassified	-0.82	down	0.0099	0.0565	no
s__Lachnospiraceae_bacterium_6_1_63FAA	0.5	up	0.0099	0.0565	no
s__Streptococcus_oralis	1.64	up	0.0003	0.0046	yes
s__Streptococcus_sp._bf_0095	1.63	up	0.0003	0.0046	yes
s__Streptococcus_sp._Marseille-P6264	1.62	up	0.003	0.0252	yes
s__Prevotella_lascolaii	-0.97	down	0.0101	0.0574	no
s__Acidaminococcus_intestini	-0.78	down	0.0103	0.0582	no
s__Coprobacillus_sp._AM29-13	1.62	up	0.0288	0.1131	yes
s__Ruminococcus_sp._CAG:9-related_41_34	1.62	up	0.0296	0.115	yes
s__Citrobacter_sp._BIDMC108	1.62	up	0.0324	0.1223	yes
s__Bittarella_massiliensis	-0.04	down	0.0106	0.0593	no
s__Eubacterium_sp._3_1_31	1.62	up	0.035	0.1292	yes
s__Enterobacter_cloacae	1.62	up	0.0469	0.1557	yes
s__Peptoniphilus_lacrimalis	1.61	up	0	0	yes
s__Streptococcaceae_bacterium	1.61	up	0.0017	0.0172	yes
s__Coprococcus_sp._AF21-14LB	1.61	up	0.0257	0.1052	yes
s__Dialister_pneumosintes	1.6	up	0.0046	0.0337	yes
s__Prevotella_bryantii	1.58	up	0.0122	0.0642	yes
s__Blautia_sp._OF03-13	1.58	up	0.0374	0.134	yes
s__Blautia_sp._AF14-40	1.57	up	0.0046	0.0337	yes
s__Clostridia_unclassified	1.57	up	0.0498	0.1614	yes
s__Streptococcus_sp._CECT_9732	1.56	up	0.0072	0.0459	yes
s__Ruminococcus_sp._AM46-18	1.55	up	0.0008	0.0101	yes
s__Ruminococcus_obeum_CAG:39	1.55	up	0.0328	0.1232	yes
s__Subdoligranulum_sp._OF01-18	1.55	up	0.044	0.1491	yes
s__Ruminococcus_sp._AM23-1LB	1.54	up	0.0024	0.0216	yes
s__Ruminococcus_sp._AM54-14NS	1.53	up	0.0009	0.0109	yes
s__Firmicutes_bacterium_TM09-10	1.53	up	0.0078	0.0478	yes
s__Ruminococcus_sp._AM44-9AT	1.52	up	0.0003	0.0046	yes
s__Ruminococcus_sp._AF14-10	1.52	up	0.0096	0.0557	yes
s__Eubacterium_ramulus	0.89	up	0.0112	0.0605	no
s__Peptostreptococcus_anaerobius	1.52	up	0.0209	0.0905	yes
s__Citrobacter_braakii	1.5	up	0.0317	0.1203	yes
s__Blautia_sp._AF19-10LB	1.49	up	0.0006	0.008	yes
s__Ruminococcus_sp._AM34-9LB	1.49	up	0.0042	0.0318	yes
s__Ruminococcus_sp._CAG:9	1.47	up	0.003	0.0252	yes
s__Ruminococcus_sp._OM05-7	1.47	up	0.0469	0.1557	yes
s__Ruminococcus_sp._AF37-6AT	0.91	up	0.0116	0.0618	no
s__Enterobacter_sp._FY-07	0.94	up	0.0116	0.0618	no
s__Streptomyces_sp._MnatMP-M27	1.46	up	0.0002	0.0034	yes
s__Bifidobacterium_bifidum	1.46	up	0.0004	0.0059	yes
s__Streptococcus_sp._HMSC056C01	1.46	up	0.0032	0.0263	yes
s__Blautia_sp._OM05-6	0.94	up	0.012	0.0634	no
s__Clostridiales_bacterium_42_27	1.46	up	0.0112	0.0605	yes
s__Ruminococcus_sp._AF19-29	1.45	up	0.0019	0.0184	yes
s__Blautia_sp._AF32-4BH	1.45	up	0.0317	0.1203	yes
s__Streptococcus_pseudopneumoniae	1.44	up	0.0001	0.0019	yes
s__Citrobacter_portucalensis	1.44	up	0.0099	0.0565	yes
s__Prevotella_oralis	-0.01	down	0.0124	0.0649	no
s__Ruminococcus_sp._TF11-2AC	1.43	up	0.003	0.0252	yes
s__Ruminococcus_sp._AM40-10AC	1.43	up	0.003	0.0252	yes
s__Blautia_sp._OM07-19	1.42	up	0.005	0.0356	yes
s__Klebsiella_sp._OBRC7	1.42	up	0.027	0.109	yes
s__Ruminococcus_sp._AM18-15	1.41	up	0.0015	0.0159	yes
s__Tannerella_sp._AM09-19	0.14	up	0.0128	0.0662	no
s__Prevotella_sp._CAG:1320	0.19	up	0.0129	0.0665	no
s__Blautia_sp._AF34-10	1.41	up	0.0209	0.0905	yes
s__Streptococcus_viridans	1.4	up	0.0006	0.008	yes
s__Ruminococcus_sp._TF06-23	1.4	up	0.0037	0.029	yes
s__Ruminococcus_sp._AF33-11BH	1.4	up	0.0044	0.0329	yes
s__Paenisporosarcina_sp._HGH0030	1.39	up	0.0071	0.0455	yes
s__Bacteroides_sp._An19	-0.13	down	0.0133	0.0678	no
s__Ruminococcus_sp._5_1_39BFAA	1.39	up	0.0125	0.0649	yes
s__Bifidobacterium_catenulatum	0.88	up	0.0135	0.0686	no
s__Blautia_sp._N6H1-15	-0.53	down	0.0135	0.0686	no
s__Coprococcus_sp._AF27-8	1.38	up	0.0037	0.029	yes
s__Ruminococcus_sp._OM02-16LB	1.38	up	0.0052	0.0369	yes
s__Coprobacillus_sp._TM10-10	1.38	up	0.0125	0.0649	yes
s__Streptococcus_intermedius	1.38	up	0.0375	0.1342	yes
s__Ruminococcus_sp._AM50-15BH	1.37	up	0.0057	0.0385	yes
s__Ruminococcus_sp._AM42-10AC	1.36	up	0.0057	0.0385	yes
s__Bifidobacterium_gallinarum	0.59	up	0.0141	0.0706	no
s__Romboutsia_hominis	0.37	up	0.0141	0.0706	no
s__Ruminococcus_sp._AM12-48	1.34	up	0.0399	0.1408	yes
s__Ruminococcus_sp._AF25-28AC	1.32	up	0.0028	0.0239	yes
s__Ruminococcus_sp._AM07-21	1.31	up	0.0009	0.0109	yes
s__Ruminococcus_sp._AF14-5	1.31	up	0.0175	0.0807	yes
s__Firmicutes_bacterium_AM10-47	1.31	up	0.035	0.1292	yes
s__Ruminococcus_sp._TM10-9AT	1.3	up	0.0018	0.0176	yes
s__Blautia_sp._Marseille-P3087	1.3	up	0.045	0.1517	yes
s__Blautia_wexlerae	1.29	up	0.0145	0.0721	yes
s__[Clostridium]_aminophilum	1.29	up	0.0286	0.1128	yes
s__Bifidobacterium_eulemuris	0.77	up	0.0148	0.0726	no
s__Streptococcus_sp._400_SSPC	1.28	up	0.0011	0.0126	yes
s__Blautia_sp._aa_0143	0.81	up	0.0148	0.0726	no
s__Citrobacter_sp._MGH109	1.27	up	0.0194	0.0874	yes
s__Clostridium_sp._AM32-2	-0.27	down	0.0151	0.0733	no
s__Blautia_sp._An46	1.26	up	0.0055	0.0377	yes
s__Streptococcus_sp._CCUG_49591	1.26	up	0.0147	0.0726	yes
s__Ruminococcus_sp._SR1/5	1.26	up	0.0233	0.098	yes
s__Streptococcus_sp._UMB1385	0.34	up	0.0151	0.0733	no
s__Klebsiella_aerogenes	1.26	up	0.0317	0.1203	yes
s__Streptococcus_mitis	1.22	up	0.0002	0.0034	yes
s__Lachnospiraceae_bacterium_2_1_46FAA	-0.72	down	0.0154	0.0741	no
s__Ruminococcus_sp._AM36-17	1.22	up	0.0041	0.0314	yes
s__Ruminococcus_sp._AM30-15AC	1.22	up	0.0078	0.0478	yes
s__Citrobacter_unclassified	1.21	up	0.0157	0.0746	yes
s__Ruminococcus_sp._TM09-4	1.2	up	0.0162	0.0761	yes
s__Lactobacillus_farraginis	1.19	up	0.0004	0.0059	yes
s__Citrobacter_freundii	0.95	up	0.0157	0.0746	no
s__Bifidobacterium_breve	0.47	up	0.0157	0.0746	no
s__Clostridium_sp._AF15-6B	1.19	up	0.0452	0.1522	yes
s__Lachnospiraceae_bacterium_oral_taxon_082	-0.71	down	0.0157	0.0746	no
s__Subdoligranulum_unclassified	1.18	up	0.0296	0.115	yes
s__Streptococcus_rubneri	1.17	up	0.0005	0.007	yes
s__Ruminococcus_sp._AM28-41	1.17	up	0.0075	0.0469	yes
s__Bacteroides_sp._AM28-6	0.75	up	0.0162	0.0761	no
s__Streptococcus_pneumoniae	0.13	up	0.0162	0.0761	no
s__Clostridium_sp._SY8519	1.17	up	0.0168	0.0783	yes
s__uncultured_Dorea_sp.	0.89	up	0.0162	0.0761	no
s__Bacillus_velezensis	1.16	up	0.0072	0.0459	yes
s__Bacteroides_xylanisolvens	-0.41	down	0.0168	0.0783	no
s__Ruminococcus_sp._AM45-2	1.16	up	0.0103	0.0582	yes
s__Ruminococcus_sp._AF41-9	1.16	up	0.0328	0.1232	yes
s__Ruminococcus_sp._AM32-17LB	1.15	up	0.0399	0.1408	yes
s__Ruminococcus_sp._AM29-12LB	1.13	up	0.0484	0.1585	yes
s__Paraprevotella_clara_CAG:116	-0.86	down	0.0172	0.0797	no
s__Granulicatella_unclassified	-0.22	down	0.0172	0.0797	no
s__Blautia_sp._AF22-5LB	1.12	up	0.0277	0.1101	yes
s__Enterococcus_durans	1.12	up	0.0469	0.1557	yes
s__Firmicutes_bacterium_CAG:129	-0.78	down	0.0175	0.0807	no
s__Ruminococcus_sp._AF17-22AC	1.1	up	0.0484	0.1585	yes
s__Romboutsia_sp._Marseille-P6047	0.16	up	0.018	0.0828	no
s__Enterobacter_cancerogenus	1.09	up	0.0063	0.0413	yes
s__Clostridium_sp._KLE_1755	-0.73	down	0.0181	0.0829	no
s__Clostridiales_bacterium_VE202-03	1.09	up	0.0266	0.1079	yes
s__Carboxydocella_sp._JDF658	1.08	up	0.0096	0.0557	yes
s__Clostridium_sp._CAG:43	-0.81	down	0.0185	0.0844	no
s__Ruminococcus_sp._AF25-23LB	1.08	up	0.0195	0.0874	yes
s__Bacteroides_plebeius	0.79	up	0.0188	0.0853	no
s__Lachnospiraceae_bacterium	1.08	up	0.0328	0.1232	yes
s__Clostridium_sp._AF36-18BH	1.07	up	0.0413	0.1429	yes
s__Dorea_unclassified	1.06	up	0.0062	0.0409	yes
s__Enterobacterales_unclassified	1.06	up	0.0374	0.134	yes
s__Ruminococcus_sp._AM58-7XD	1.05	up	0.005	0.0356	yes
s__Streptococcus_sp._LQJ-218	1.05	up	0.013	0.0668	yes
s__Flavonifractor_plautii	1.05	up	0.0233	0.098	yes
s__Blautia_obeum	1.05	up	0.0387	0.1376	yes
s__Bifidobacterium_pseudocatenulatum	1.04	up	0.0157	0.0746	yes
s__Streptococcus_sp._1171_SSPC	1.04	up	0.0261	0.1061	yes
s__Lysinibacillus_manganicus	0.04	up	0.0198	0.0884	no
s__Turicibacter_sanguinis	1.03	up	0.0062	0.0409	yes
s__Escherichia_sp._MOD1-EC7011	0.52	up	0.02	0.089	no
s__Lachnospiraceae_bacterium_1_1_57FAA	1.03	up	0.007	0.0451	yes
s__Klebsiella_huaxiensis	1.03	up	0.0095	0.0557	yes
s__Bacillus_anthracis	0.6	up	0.0202	0.0894	no
s__Prevotella_sp._CAG:474	1.03	up	0.0296	0.115	yes
s__Roseburia_sp._CAG:45	0.54	up	0.0204	0.0901	no
s__Lachnospiraceae_bacterium_9_1_43BFAA	1.03	up	0.0317	0.1203	yes
s__Streptococcus_timonensis	1.02	up	0.0045	0.0334	yes
s__Corynebacterium_striatum	1.02	up	0.0132	0.0675	yes
s__Virgibacillus_sp._6R	0.36	up	0.0208	0.0905	no
s__Streptococcus_sp._AM43-2AT	0.67	up	0.0209	0.0905	no
s__Ruminococcus_sp._AM22-13	1.01	up	0.0033	0.0265	yes
s__Eubacterium_sp._CAG:251	1.01	up	0.0148	0.0726	yes
s__Pediococcus_pentosaceus	-1	down	0.0026	0.023	yes
s__Lactobacillus_mucosae	-1.02	down	0.0037	0.029	yes
s__Bacteroides_sp._An269	-1.03	down	0.0075	0.0469	yes
s__Acetatifactor_muris	-1.04	down	0.0109	0.0597	yes
s__Megamonas_funiformis	-1.08	down	0.0306	0.1177	yes
s__Clostridium_celatum	-1.11	down	0.0123	0.0645	yes
s__Oscillibacter_sp._57_20	-1.12	down	0.0198	0.0884	yes
s__Rothia_sp._HMSC065C12	-1.13	down	0.0051	0.0363	yes
s__Azobacteroides_phage_ProJPt-Bp1	-1.14	down	0.0013	0.0142	yes
s__Bacillus_pumilus	-1.14	down	0.0374	0.134	yes
s__Alistipes_obesi	-0.62	down	0.0214	0.0919	no
s__Megamonas_unclassified	-1.17	down	0.0004	0.0059	yes
s__Lactobacillus_ruminis	0.63	up	0.0217	0.0929	no
s__Peptostreptococcaceae_bacterium_VA2	0.54	up	0.0218	0.0931	no
s__Prevotella_sp._P4-51	-1.17	down	0.0019	0.0184	yes
s__Butyricimonas_sp._Marseille-P4593	-1.17	down	0.0041	0.0314	yes
s__Clostridium_sp._CAG:590	-1.17	down	0.0201	0.0892	yes
s__Clostridium_saudiense	-1.17	down	0.0369	0.1339	yes
s__Bacteroides_faecis	-1.18	down	0.0016	0.0166	yes
s__Blautia_unclassified	0.94	up	0.0225	0.0952	no
s__Collinsella_aerofaciens	0.94	up	0.0225	0.0952	no
s__Stenotrophomonas_maltophilia	-0.2	down	0.0229	0.0967	no
s__Prevotella_bivia	-1.23	down	0.014	0.0704	yes
s__Bacteroides_sp._OF03-11BH	-1.24	down	0.0168	0.0783	yes
s__Megamonas_sp._Calf98-2	-1.25	down	0.0014	0.0149	yes
s__Paenibacillus_sp._FJAT-27812	-0.38	down	0.0234	0.0983	no
s__Prevotella_sp._Marseille-P4119	-1.25	down	0.0018	0.0176	yes
s__Candidatus_Nitrosoglobus_terrae	0.45	up	0.0241	0.1001	no
s__uncultured_Blautia_sp.	0.76	up	0.0241	0.1001	no
s__Streptomyces_sp._SPB074	0.55	up	0.0241	0.1001	no
s__Bacteroides_sp._A1C1	-1.25	down	0.0151	0.0733	yes
s__Ruminococcus_sp._OM08-9BH	0.54	up	0.0241	0.1001	no
s__Prevotella_intermedia	-1.26	down	0.0214	0.0919	yes
s__Ruminococcus_sp._AM31-15AC	0.82	up	0.0242	0.1004	no
s__Phascolarctobacterium_sp._CAG:266	-1.27	down	0.0151	0.0733	yes
s__Eubacterium_sp._CAG:202	-0.81	down	0.0249	0.1026	no
s__Prevotella_sp._P5-64	-1.29	down	0.0001	0.0019	yes
s__Proteus_mirabilis	-1.33	down	0.0033	0.0265	yes
s__Bacteroidaceae_unclassified	-1.37	down	0.0048	0.0348	yes
s__Thauera_sp._2A1	-1.38	down	0	0	yes
s__Prevotella_sp._CAG:732	-1.38	down	0.0022	0.0202	yes
s__Succinatimonas_sp._CAG:777	-1.42	down	0.0165	0.0774	yes
s__Roseibium_sediminis	-1.45	down	0	0	yes
s__Bacteroides_stercoris	-0.65	down	0.0258	0.1055	no
s__Proteobacteria_bacterium	-1.45	down	0.0001	0.0019	yes
s__Bacteroides_gallinarum	-1.47	down	0.0195	0.0874	yes
s__Lactobacillus_sp.	-1.48	down	0.0155	0.0744	yes
s__Clostridium_sp._AF27-5AA	-1.49	down	0.0115	0.0616	yes
s__Paraprevotella_xylaniphila	-1.5	down	0.0092	0.0542	yes
s__Klebsiella_variicola	0.48	up	0.0267	0.1079	no
s__Fusobacterium_nucleatum	0.54	up	0.0267	0.1079	no
s__Prevotella_sp._885	-1.51	down	0.0046	0.0337	yes
s__bacterium_1XD8-76	-1.52	down	0.0497	0.1614	yes
s__Parabacteroides_sp._AM58-2XD	-1.54	down	0.0207	0.0905	yes
s__Prevotella_copri	-1.56	down	0.0107	0.0593	yes
s__Jiulongibacter_sediminis	-1.57	down	0	0	yes
s__Prevotella_copri_CAG:164	-1.59	down	0.0017	0.0172	yes
s__Bacteroides_caccae_CAG:21	0.8	up	0.0273	0.1094	no
s__Salmonella_phage_St162	-1.59	down	0.0336	0.1252	yes
s__Raoultella_unclassified	0.82	up	0.0276	0.1101	no
s__Bifidobacterium_longum	0.41	up	0.0277	0.1101	no
s__Alistipes_putredinis_CAG:67	-0.35	down	0.0277	0.1101	no
s__Bacteroides_sp._AM41-16	-1.61	down	0.0006	0.008	yes
s__Blautia_luti	0.83	up	0.0277	0.1101	no
s__Prevotella_sp._P5-60	-1.62	down	0.0157	0.0746	yes
s__Paraprevotella_clara	-1.63	down	0.001	0.0117	yes
s__Sutterella_sp._KGMB03119	-1.63	down	0.0113	0.0607	yes
s__Prevotella_sp._CAG:255	-1.63	down	0.0121	0.0638	yes
s__Rothia_unclassified	-1.67	down	0.0002	0.0034	yes
s__Prevotella_sp._AM42-24	-1.69	down	0.0005	0.007	yes
s__Prevotella_sp._CAG:891	-1.7	down	0.0152	0.0736	yes
s__Prevotella_unclassified	-1.72	down	0.0009	0.0109	yes
s__Clostridium_sp._TF11-13AC	-1.72	down	0.003	0.0252	yes
s__Butyricimonas_faecihominis	-1.73	down	0.0108	0.0593	yes
s__Enterobacter_cloacae_complex_sp._FDA-CDC-AR_0164	-1.74	down	0.0336	0.1252	yes
s__Eubacterium_sp._CAG:786	-1.75	down	0.0013	0.0142	yes
s__Erysipelotrichaceae_bacterium_AF19-24AC	-1.76	down	0.0013	0.0142	yes
s__Prevotella_sp._TF12-30	-1.76	down	0.0027	0.0236	yes
s__Prevotella_sp._BCRC_81118	-1.78	down	0.0005	0.007	yes
s__Rothia_sp._HMSC072B03	-1.78	down	0.003	0.0252	yes
s__Rothia_sp._HMSC068F09	-1.78	down	0.0036	0.0286	yes
s__Clostridium_frigidicarnis	0	down	0.0301	0.1166	no
s__Bacteroides_stercorirosoris	-1.79	down	0.0016	0.0166	yes
s__Bacteroides_sp._AF20-13LB	-1.79	down	0.0048	0.0348	yes
s__Bacteroides_sp._OF04-15BH	-1.8	down	0.0025	0.0223	yes
s__Clostridium_botulinum	-0.07	down	0.0306	0.1177	no
s__Prevotella_sp._oral_taxon_472	-0.97	down	0.0306	0.1177	no
s__Clostridium_sp._CAG:217	-1.82	down	0.0012	0.0135	yes
s__Zoogloea_sp._1C4	-1.83	down	0	0	yes
s__Pluralibacter_gergoviae	0.85	up	0.0316	0.1203	no
s__Sphingomonadaceae_unclassified	-1.84	down	0.0041	0.0314	yes
s__Desulfonauticus_sp._38_4375	-0.82	down	0.0317	0.1203	no
s__Rothia_sp._HMSC069C03	-1.86	down	0.001	0.0117	yes
s__Clostridium_sp._TF08-15	-1.86	down	0.0033	0.0265	yes
s__Coprococcus_sp._AF16-22	-1.88	down	0.0031	0.0257	yes
s__Acetobacter_sp._46_36	-1.88	down	0.0331	0.1241	yes
s__Prevotella_sp._AM34-19LB	-1.89	down	0.0002	0.0034	yes
s__Megasphaera_unclassified	-1.89	down	0.0005	0.007	yes
s__Granulicatella_sp.	-0.91	down	0.0323	0.1223	no
s__Alistipes_indistinctus	-1.9	down	0.0207	0.0905	yes
s__Clostridiaceae_bacterium_OM08-6BH	-1.9	down	0.0324	0.1223	yes
s__Bacteroides_sp._HMSC073E02	-0.55	down	0.0327	0.1232	no
s__Prevotella_sp._P3-120	-1.91	down	0.002	0.019	yes
s__Rothia_mucilaginosa	-1.92	down	0	0	yes
s__Rothia_sp._HMSC061C12	-1.92	down	0.0047	0.0344	yes
s__Veillonella_sp._CAG:933	-1.93	down	0	0	yes
s__Rothia_sp._HMSC072E10	-1.97	down	0.0009	0.0109	yes
s__Butyricicoccus_sp._OM04-18BH	-1.97	down	0.0111	0.0603	yes
s__Bacteroides_sp._CAG:144	-1.97	down	0.04	0.141	yes
s__Prevotella_sp._CAG:520	-1.98	down	0.0078	0.0478	yes
s__Firmicutes_bacterium_HGW-Firmicutes-9	-1.98	down	0.028	0.1109	yes
s__Sutterella_sp._KLE1602	-1.98	down	0.0351	0.1292	yes
s__Parabacteroides_goldsteinii	-0.55	down	0.0338	0.1256	no
s__Firmicutes_bacterium_CAG:176	-2	down	0.0317	0.1203	yes
s__Firmicutes_bacterium_CAG:103	-0.17	down	0.035	0.1292	no
s__Megamonas_rupellensis	-0.75	down	0.035	0.1292	no
s__Salmonella_phage_SEE-1	-2.03	down	0.0011	0.0126	yes
s__Rothia_sp._HMSC062F03	-2.05	down	0.0003	0.0046	yes
s__Bacteroides_sp._An279	-2.05	down	0.0096	0.0557	yes
s__Enterobacteriaceae_bacterium_NFIX31	0.99	up	0.0351	0.1292	no
s__Cronobacter_turicensis	0.43	up	0.0353	0.1298	no
s__Clostridium_sp._AM34-9AC	-2.07	down	0.0137	0.0692	yes
s__Clostridium_cuniculi	-2.11	down	0.012	0.0634	yes
s__Bacteroides_fragilis_CAG:47	-0.44	down	0.0362	0.1324	no
s__Monoglobus_pectinilyticus	-2.14	down	0.0239	0.1001	yes
s__Flavonifractor_sp._An82	-2.16	down	0.0427	0.1459	yes
s__Bacteroides_sp._KCTC_15687	-2.19	down	0.0008	0.0101	yes
s__Granulicatella_sp._HMSC31F03	0.09	up	0.0365	0.133	no
s__Clostridium_sp._AF24-2LB	0.24	up	0.0368	0.1339	no
s__Acinetobacter_sp.	-2.23	down	0.0003	0.0046	yes
s__Rothia_sp._HMSC078H08	-2.24	down	0.0099	0.0565	yes
s__Firmicutes_bacterium_CAG:65	-2.26	down	0.0125	0.0649	yes
s__Prevotella_marseillensis	-2.3	down	0.0001	0.0019	yes
s__Prevotella_sp._AM23-5	-2.32	down	0	0	yes
s__Rothia_sp._HMSC061E04	-2.32	down	0.0091	0.0539	yes
s__Bacteroides_sp._CAG:927	-2.35	down	0.0001	0.0019	yes
s__Candidatus_Gastranaerophilales_bacterium	-2.36	down	0.0193	0.0872	yes
s__Rothia_sp._HMSC065B04	-2.4	down	0.0048	0.0348	yes
s__Rothia_sp._HMSC069C10	-2.42	down	0.0195	0.0874	yes
s__Citrobacter_sp._AAK_AS5	0.78	up	0.0374	0.134	no
s__Porphyromonas_gulae	-2.48	down	0.0028	0.0239	yes
s__Clostridium_sp._44_14	-2.5	down	0.0184	0.084	yes
s__Haemophilus_sp._HMSC068C11	-2.51	down	0.0091	0.0539	yes
s__Alistipes_sp._Marseille-P5997	-2.58	down	0	0	yes
s__Bacteroides_cellulosilyticus	-0.12	down	0.0387	0.1376	no
s__Bacteroides_sp._AM18-9	-0.58	down	0.0387	0.1376	no
s__Sutterella_unclassified	-2.65	down	0.0013	0.0142	yes
s__Alistipes_sp._5CPYCFAH4	-0.18	down	0.039	0.1385	no
s__Prevotella_sp._CAG:604	-2.66	down	0.0001	0.0019	yes
s__Eubacterium_sp._AF22-8LB	-2.72	down	0.0005	0.007	yes
s__Clostridiales_bacterium_NK3B98	-2.76	down	0.0065	0.0422	yes
s__Prevotella_amnii	-2.77	down	0.0218	0.0931	yes
s__Coprococcus_sp._ART55/1	-2.79	down	0.006	0.0398	yes
s__Roseburia_sp._CAG:100	-2.8	down	0.0271	0.1091	yes
s__Eubacterium_sp._CAG:581	-2.81	down	0	0	yes
s__Salmonella_virus_SE1	-2.86	down	0.0003	0.0046	yes
s__Prevotella_stercorea_CAG:629	-2.88	down	0	0	yes
s__Ruminococcus_sp._JE7A12	-2.91	down	0	0	yes
s__Shewanella_sp._phage_3/49	-2.94	down	0.0074	0.0469	yes
s__Bacteroides_sp._AF18-33	-2.97	down	0	0	yes
s__Prevotellaceae_unclassified	-3.13	down	0	0	yes
s__Rothia_sp._HMSC068E02	-3.29	down	0.0372	0.134	yes
s__Rothia_sp._HMSC075F09	-3.35	down	0.015	0.0733	yes
s__Mediterranea_sp._An20	-3.37	down	0.0182	0.0833	yes
s__Fusobacterium_sp._CM21	0.05	up	0.0413	0.1429	no
s__Cellulomonas_carbonis	-3.5	down	0.0022	0.0202	yes
s__Ruminococcus_sp._AF17-12	0.41	up	0.0413	0.1429	no
s__Dialister_unclassified	-3.54	down	0	0	yes
s__Dialister_sp._Marseille-P5638	-3.57	down	0.0005	0.007	yes
s__Prevotella_sp._P4-65	-3.58	down	0.026	0.1058	yes
s__Romboutsia_maritimum	0.06	up	0.0415	0.1432	no
s__Dialister_sp._5BBH33	-3.63	down	0	0	yes
s__Dickeya_paradisiaca	0.49	up	0.042	0.1446	no
s__Alistipes_sp._3BBH6	-0.01	down	0.0422	0.1447	no
s__Candidatus_Gastranaerophilales_bacterium_HUM_14	-3.63	down	0.0002	0.0034	yes
s__Tyzzerella_sp._An114	-3.73	down	0.0414	0.143	yes
s__Alistipes_ihumii	-3.76	down	0.0007	0.0091	yes
s__Neisseria_sp._HMSC31F04	-3.79	down	0.0024	0.0216	yes
s__Prevotella_sp._CAG:386	-3.81	down	0	0	yes
s__Clostridium_sp._CAG:567	-3.83	down	0.0004	0.0059	yes
s__Clostridium_sp._AF32-12BH	-0.7	down	0.0433	0.1476	no
s__Ruminococcus_sp._AM27-11LB	-3.89	down	0.0154	0.0741	yes
s__Lachnoclostridium_sp._An169	0.83	up	0.0439	0.1491	no
s__Lachnospiraceae_unclassified	0.76	up	0.044	0.1491	no
s__Xenorhabdus_innexi	0.81	up	0.044	0.1491	no
s__Prevotella_sp._oral_taxon_820	-3.98	down	0	0	yes
s__Coprococcus_sp._CAG:131	-4	down	0.0031	0.0257	yes
s__Ruminococcus_sp._CAG:177	-4.06	down	0.0008	0.0101	yes
s__Prevotella_sp._HMSC073D09	-4.12	down	0.0055	0.0377	yes
s__Ignavibacteriales_bacterium_CG07_land_8_20_14_0_80_59_12	-4.17	down	0.0045	0.0334	yes
s__Prevotella_stercorea	-4.29	down	0.0002	0.0034	yes
s__Prevotella_sp._P4-76	-0.84	down	0.0453	0.1522	no
s__Escherichia_virus_Av05	-4.37	down	0.0001	0.0019	yes
s__Citrobacter_youngae	0.65	up	0.0454	0.1522	no
s__Blautia_sp._SG-772	0.81	up	0.0454	0.1522	no
s__Trabulsiella_odontotermitis	0.94	up	0.0455	0.1523	no
s__Bacteroides_mediterraneensis	-0.47	down	0.0462	0.1545	no
s__Clostridium_sp._ASF356	0.84	up	0.0463	0.1546	no
s__Prevotella_sp._P5-50	-4.37	down	0.0373	0.134	yes
s__Prevotella_salivae	-0.43	down	0.0469	0.1557	no
s__Dialister_succinatiphilus	-4.67	down	0	0	yes
s__Succinivibrio_sp.	-4.69	down	0	0	yes
s__Prevotella_sp._MGM1	-4.91	down	0.019	0.0859	yes
s__Prevotella_pallens	-5.01	down	0.0001	0.0019	yes
s__Firmicutes_bacterium_ASF500	-5.25	down	0.0007	0.0091	yes
s__Bacteroides_sp._AF27-10BH	-5.5	down	0.0466	0.1555	yes
s__Bacteroides_sp._An51A	-5.7	down	0.0319	0.1209	yes
s__Prevotella_nigrescens	-5.73	down	0.0065	0.0422	yes
s__Prevotellamassilia_timonensis	-5.88	down	0	0	yes
s__Bacteroides_bouchesdurhonensis	-6.35	down	0.0001	0.0019	yes
s__Prevotella_sp._P5-119	0.53	up	0.0483	0.1585	no
s__Clostridium_sp._CAG:265	0.88	up	0.0484	0.1585	no
s__Capnocytophaga_sp._oral_taxon_332	-0.72	down	0.0484	0.1585	no
s__Prevotella_sp._oral_taxon_313	-6.63	down	0.026	0.1058	yes
s__Prevotella_sp._CAG:5226	-7.29	down	0.0005	0.007	yes
s__Alloprevotella_sp.	-7.46	down	0.0106	0.0593	yes
s__Lactobacillus_ruminis_CAG:367	-0.65	down	0.049	0.16	no
s__Clostridium_sp._CAG:264	-7.46	down	0.0286	0.1128	yes
s__Prevotellaceae_bacterium_MN60	-7.75	down	0.0272	0.1091	yes
s__Prevotella_sp._RM4	-8.31	down	0.0413	0.1429	yes
s__Petrimonas_mucosa	-8.95	down	0.0025	0.0223	yes
s__Veillonella_ratti	-11.97	down	0	0	yes
s__Clostridiales_unclassified	1.08	up	0.05	0.1614	no
s__Parabacteroides_sp._AF39-10AC	-0.31	down	0.05	0.1614	no
s__Coprococcus_unclassified	0.87	up	0.05	0.1614	no
s__Megasphaera_elsdenii	0.76	up	0.05	0.1614	no
s__Ruminococcus_sp._AM42-11	0.18	up	0.05	0.1614	no
s__Megamonas_funiformis_CAG:377	-1.16	down	0.0503	0.1618	no
s__Prevotella_sp._MA2016	10.48	up	0.0503	0.1618	no
s__Lachnospiraceae_bacterium_MD308	1.15	up	0.0503	0.1618	no
s__Enterobacter_kobei	0.77	up	0.0506	0.1625	no
s__[Enterobacter]_lignolyticus	0.7	up	0.0507	0.1625	no
s__Lactobacillus_rhamnosus	2.93	up	0.0508	0.1625	no
s__Prevotella_sp._tf2-5	0.16	up	0.0508	0.1625	no
s__Eggerthellaceae_unclassified	2.54	up	0.0508	0.1625	no
s__Collinsella_sp._AF08-23	2.32	up	0.0509	0.1627	no
s__Streptococcus_agalactiae	0.97	up	0.0515	0.164	no
s__Prevotella_timonensis	-0.48	down	0.0515	0.164	no
s__Roseburia_sp._AM59-24XD	-1.57	down	0.0515	0.164	no
s__Eggerthella_sinensis	0.26	up	0.0516	0.1641	no
s__Mogibacterium_diversum	0.59	up	0.0519	0.1649	no
s__Megamonas_hypermegale	-1.08	down	0.0526	0.167	no
s__Bacteroides_sp._AF33-23	-0.9	down	0.053	0.1673	no
s__Veillonella_dispar	-1.28	down	0.0532	0.1673	no
s__Coprococcus_comes	1.13	up	0.0532	0.1673	no
s__Klebsiella_michiganensis	0.81	up	0.0532	0.1673	no
s__Marvinbryantia_formatexigens	1.98	up	0.0532	0.1673	no
s__[Clostridium]_hiranonis	0.81	up	0.0532	0.1673	no
s__Prevotella_sp._tc2-28	-7.19	down	0.0532	0.1673	no
s__Citrobacter_sp._TBCS-15	2.73	up	0.0532	0.1673	no
s__Streptococcus_sp._HMSC034B03	2.38	up	0.0538	0.169	no
s__Olsenella_unclassified	6.54	up	0.054	0.1695	no
s__Eggerthella_timonensis	2.01	up	0.0544	0.1705	no
s__Alistipes_finegoldii	-0.12	down	0.0548	0.1714	no
s__Bifidobacterium_longum_CAG:69	0.36	up	0.0548	0.1714	no
s__Massilimicrobiota_timonensis	-0.1	down	0.0551	0.1722	no
s__Enterobacter_sp._MGH_14	6.95	up	0.0557	0.1738	no
s__Lactobacillus_gallinarum	4.81	up	0.0559	0.1743	no
s__Micrococcales_unclassified	1.94	up	0.0565	0.1755	no
s__Cronobacter_virus_CR9	-1.39	down	0.0565	0.1755	no
s__Klebsiella_oxytoca	3.09	up	0.0566	0.1755	no
s__Carboxydocella_sp._ULO1	-1.13	down	0.0566	0.1755	no
s__Ruminococcus_gauvreauii	2.02	up	0.0566	0.1755	no
s__Dehalobacter_restrictus	0.56	up	0.0576	0.1784	no
s__Citrobacter_sp._MGH_55	3.17	up	0.0577	0.1785	no
s__Raoultella_sp._BIGb0399	2.49	up	0.0578	0.1786	no
s__Yersinia_enterocolitica	2.84	up	0.0579	0.1787	no
s__Dialister_micraerophilus	0.99	up	0.0582	0.179	no
s__Faecalibacterium_sp._AF10-46	1.14	up	0.0583	0.179	no
s__Ruminococcus_sp._AM31-32	0.74	up	0.0583	0.179	no
s__Blautia_sp._SF-50	0.55	up	0.0583	0.179	no
s__Faecalitalea_sp._Marseille-P3755	2.15	up	0.0583	0.179	no
s__Atopobium_sp._ICM42b	2.86	up	0.0597	0.1831	no
s__Firmicutes_bacterium_CAG:555	-0.35	down	0.0599	0.1832	no
s__Bacteroides_ovatus	-0.5	down	0.0601	0.1832	no
s__Bacteroides_coprophilus	-0.43	down	0.0601	0.1832	no
s__[Clostridium]_sporosphaeroides	1.8	up	0.0601	0.1832	no
s__Prevotella_sp._S7-1-8	0.4	up	0.0602	0.1832	no
s__Megasphaera_sp._DJF_B143	0.76	up	0.0602	0.1832	no
s__Actinomyces_sp._oral_taxon_171	0.56	up	0.0602	0.1832	no
s__Bacteroides_sp._1_1_14	-1.14	down	0.0606	0.1842	no
s__Enterobacter_genomosp._O	2.32	up	0.0612	0.1858	no
s__Firmicutes_bacterium_CAG:124	0.04	up	0.0615	0.1866	no
s__Bifidobacterium_reuteri	0.99	up	0.0618	0.1869	no
s__Yersiniaceae_bacterium_2016Iso3	0.51	up	0.0619	0.1869	no
s__Klebsiella_pneumoniae	0.18	up	0.062	0.1869	no
s__Clostridium_sp._SS2/1	1.51	up	0.062	0.1869	no
s__Bacteroides_coprocola_CAG:162	-0.12	down	0.062	0.1869	no
s__Enterobacter_sp._RC4	0.74	up	0.062	0.1869	no
s__Coprococcus_sp._AM25-4LB	3.13	up	0.0621	0.187	no
s__Rothia_dentocariosa	-1.89	down	0.0622	0.1871	no
s__Serratia_fonticola	0.66	up	0.0636	0.1907	no
s__Enterobacter_sp._WCHEn090040	3.26	up	0.0636	0.1907	no
s__Lactobacillus_sanfranciscensis	-2.27	down	0.0639	0.1907	no
s__Klebsiella_sp._MS_92-3	0.16	up	0.0639	0.1907	no
s__Lachnospiraceae_bacterium_2_1_58FAA	0	down	0.0639	0.1907	no
s__Clostridium_sp._CAG:58	1.15	up	0.0639	0.1907	no
s__Ruminococcus_sp._OF02-6	1.26	up	0.0639	0.1907	no
s__Clostridium_sp._CAG:505	1.14	up	0.0645	0.1923	no
s__Clostridium_phoceensis	1.12	up	0.0647	0.1927	no
s__Planctomycetes_bacterium	7.43	up	0.0652	0.194	no
s__uncultured_bacterium	0.28	up	0.0658	0.1954	no
s__Firmicutes_bacterium_OM07-11	1.03	up	0.0658	0.1954	no
s__Streptococcus_phage_SW13	3.68	up	0.0661	0.1961	no
s__Prevotella_sp._CAG:1185	1.13	up	0.067	0.1982	no
s__Haemophilus_sputorum	-2.28	down	0.067	0.1982	no
s__Metakosakonia_massiliensis	1.14	up	0.0671	0.1982	no
s__Ruminococcaceae_bacterium_D5	0.35	up	0.0671	0.1982	no
s__Oscillibacter_sp._CAG:241	-0.71	down	0.0675	0.199	no
s__Coprobacillus_sp._3_3_56FAA	0.62	up	0.0676	0.199	no
s__Dorea_formicigenerans	0.99	up	0.0678	0.199	no
s__Alistipes_shahii	-0.81	down	0.0678	0.199	no
s__Blautia_sp._Marseille-P3201T	3.3	up	0.0678	0.199	no
s__Clostridiaceae_bacterium_AF18-31LB	1.5	up	0.0678	0.199	no
s__Akkermansia_sp._CAG:344	10.1	up	0.0685	0.2006	no
s__Alistipes_timonensis	7.16	up	0.0685	0.2006	no
s__Firmicutes_bacterium_CAG:170	-0.15	down	0.0687	0.201	no
s__Arachidicoccus_ginsenosidivorans	5.27	up	0.0689	0.2014	no
s__Lelliottia_amnigena	4.79	up	0.0691	0.2018	no
s__Alistipes_sp._AM16-43	-0.06	down	0.0692	0.2019	no
s__Enterobacter_chuandaensis	1.28	up	0.0693	0.2019	no
s__Faecalibacterium_sp._An122	-0.81	down	0.0695	0.202	no
s__Bacteroides_clarus_CAG:160	-0.55	down	0.0698	0.202	no
s__[Ruminococcus]_torques	1.25	up	0.0699	0.202	no
s__Porphyromonas_crevioricanis	-0.41	down	0.0699	0.202	no
s__Lachnospiraceae_bacterium_A4	0.38	up	0.0699	0.202	no
s__Clostridium_sp._CAG:221	-3.23	down	0.0699	0.202	no
s__Blautia_sp._Marseille-P2398	1.18	up	0.0699	0.202	no
s__Lachnospiraceae_bacterium_A2	0.63	up	0.0699	0.202	no
s__Akkermansia_sp._54_46	2.58	up	0.07	0.2021	no
s__Bacteroides_ndongoniae	1.02	up	0.0708	0.204	no
s__Enterobacter_sp._BIDMC_29	1.37	up	0.0708	0.204	no
s__Acetobacterium_bakii	1.04	up	0.0709	0.2041	no
s__Staphylococcus_sciuri	-2.21	down	0.071	0.2041	no
s__Bacteroides_caecimuris	-0.94	down	0.0719	0.2055	no
s__Blautia_sp._CAG:237	2.23	up	0.0719	0.2055	no
s__Phytobacter_ursingii	1.47	up	0.0719	0.2055	no
s__Klebsiella_quasipneumoniae	0.38	up	0.072	0.2055	no
s__Erysipelotrichaceae_bacterium_6_1_45	1.84	up	0.072	0.2055	no
s__Ruminococcus_sp._AF21-42	1.04	up	0.072	0.2055	no
s__Lactonifactor_longoviformis	-0.8	down	0.072	0.2055	no
s__Subdoligranulum_sp._AM16-9	1.01	up	0.0726	0.207	no
s__Enterobacter_ludwigii	0.52	up	0.073	0.208	no
s__Phascolarctobacterium_unclassified	-3.93	down	0.0734	0.2089	no
s__Anaerobacterium_chartisolvens	6.78	up	0.0736	0.2093	no
s__Absiella_sp._AM54-8XD	1.05	up	0.0739	0.2099	no
s__Bacteroides_ihuae	2.27	up	0.0741	0.21	no
s__Blautia_coccoides	1	up	0.0741	0.21	no
s__Coprobacillus_sp._AF09-1A	0.59	up	0.0742	0.2101	no
s__Enterococcus_raffinosus	4.06	up	0.0746	0.211	no
s__Lactobacillus_halodurans	4.47	up	0.0748	0.2114	no
s__Bacteroidales_bacterium_St1	-0.2	down	0.0756	0.2119	no
s__Peptostreptococcus_stomatis	1.73	up	0.0756	0.2119	no
s__Enterobacter_sp._DC1	2.59	up	0.0756	0.2119	no
s__Clostridium_sp._chh4-2	-3.23	down	0.0758	0.2119	no
s__Pseudoclostridium_thermosuccinogenes	1.19	up	0.076	0.2119	no
s__Citrobacter_sp._wls831	3.18	up	0.076	0.2119	no
s__Streptococcus_sp._HMSC066E07	3.02	up	0.0762	0.2119	no
s__Clostridium_sp._AM29-11AC	0.87	up	0.0763	0.2119	no
s__Coprobacillus_unclassified	0.52	up	0.0763	0.2119	no
s__Faecalimonas_umbilicata	0.73	up	0.0763	0.2119	no
s__Leclercia_unclassified	1.34	up	0.0763	0.2119	no
s__Citrobacter_sp._MGH110	0.22	up	0.077	0.2119	no
s__Neisseria_sp._HMSC065C04	-2.54	down	0.0772	0.2119	no
s__Enterococcus_sp._HSIEG1	8.21	up	0.0775	0.2119	no
s__Prevotella_sp._P2-180	0.89	up	0.0778	0.2119	no
s__Porphyromonas_uenonis	Inf	up	0.0785	0.2119	no
s__Fibrobacter_sp._UWH8	Inf	up	0.0785	0.2119	no
s__Muribaculum_sp._TLL-A4	Inf	up	0.0785	0.2119	no
s__Klebsiella_phage_MezzoGao	Inf	up	0.0785	0.2119	no
s__Klebsiella_phage_vB_KpnS_Alina	Inf	up	0.0785	0.2119	no
s__Mycoplasma_sp._CAG:472	Inf	up	0.0785	0.2119	no
s__Bacteroidales_bacterium_WCE2004	Inf	up	0.0785	0.2119	no
s__Porphyromonadaceae_bacterium	Inf	up	0.0785	0.2119	no
s__Prevotella_sp._BP1-145	Inf	up	0.0785	0.2119	no
s__Muribaculaceae_bacterium_Isolate-039_(Harlan)	Inf	up	0.0785	0.2119	no
s__Lactococcus_phage_AM6	Inf	up	0.0785	0.2119	no
s__Paenibacillus_wynnii	Inf	up	0.0785	0.2119	no
s__Dictyobacter_alpinus	Inf	up	0.0785	0.2119	no
s__Streptococcus_parasuis	Inf	up	0.0785	0.2119	no
s__Lactobacillus_sp._159-4	Inf	up	0.0785	0.2119	no
s__Clostridiales_bacterium_VE202-07	Inf	up	0.0785	0.2119	no
s__Hungateiclostridium_cellulolyticum	Inf	up	0.0785	0.2119	no
s__Weissella_sp._DD23	Inf	up	0.0785	0.2119	no
s__Streptococcus_phage_CHPC642	Inf	up	0.0785	0.2119	no
s__Enterococcaceae_unclassified	Inf	up	0.0785	0.2119	no
s__Actinotignum_timonense	Inf	up	0.0785	0.2119	no
s__Escherichia_sp._E2661	Inf	up	0.0785	0.2119	no
s__Hafnia_unclassified	Inf	up	0.0785	0.2119	no
s__Eubacterium_ruminantium	Inf	up	0.0785	0.2119	no
s__Actinomyces_denticolens	Inf	up	0.0785	0.2119	no
s__Trichococcus_flocculiformis	Inf	up	0.0785	0.2119	no
s__Gulosibacter_sp._10	Inf	up	0.0785	0.2119	no
s__Plesiomonas_sp._ZOR0011	Inf	up	0.0785	0.2119	no
s__bacterium_1XD21-70	Inf	up	0.0785	0.2119	no
s__Enterococcus_columbae	Inf	up	0.0785	0.2119	no
s__Raoultella_ornithinolytica	0.71	up	0.0786	0.2119	no
s__Butyricicoccus_sp._AM05-1	1.02	up	0.0786	0.2119	no
s__Klebsiella_sp._4_1_44FAA	0.11	up	0.0786	0.2119	no
s__Enterobacter_sp._BIDMC_26	2.39	up	0.0789	0.2123	no
s__Yersinia_intermedia	-1.89	down	0.0789	0.2123	no
s__Alistipes_sp._56_sp_Nov_56_25	3.2	up	0.0793	0.2128	no
s__Bacteroides_thetaiotaomicron_CAG:40	-1.26	down	0.0793	0.2128	no
s__Acetobacterium_paludosum	1.94	up	0.0793	0.2128	no
s__Gemella_morbillorum	0.85	up	0.0796	0.2134	no
s__Clostridium_sp._AF21-20LB	-0.57	down	0.0797	0.2134	no
s__Muribaculum_intestinale	6.79	up	0.0799	0.2135	no
s__Pasteurella_multocida	-3.35	down	0.0799	0.2135	no
s__Rothia_sp._HMSC066H02	-2.65	down	0.0805	0.2149	no
s__Prevotella_sp._BV3P1	-0.24	down	0.0809	0.2152	no
s__Blautia_sp._AM42-2	0.7	up	0.0809	0.2152	no
s__Clostridiales_bacterium_VE202-21	0.85	up	0.0809	0.2152	no
s__Bifidobacterium_sp._N5G01	3.74	up	0.0809	0.2152	no
s__Oscillibacter_sp._KLE_1745	1	up	0.081	0.2153	no
s__Haemophilus_sp._HMSC073C03	-3.44	down	0.0812	0.2154	no
s__Enterobacter_tabaci	2.9	up	0.0812	0.2154	no
s__Muribaculaceae_bacterium_Isolate-036_(Harlan)	-5.41	down	0.082	0.2167	no
s__Escherichia_phage_ArgO145	7.87	up	0.082	0.2167	no
s__Enterococcus_saccharolyticus	1.93	up	0.082	0.2167	no
s__Streptococcus_phage_P7952	4.02	up	0.082	0.2167	no
s__Bulleidia_extructa	1.77	up	0.0825	0.2178	no
s__Blautia_sp._AM46-5	2.2	up	0.0831	0.2183	no
s__Intestinibacillus_sp._Marseille-P4005	0.54	up	0.0832	0.2183	no
s__Bifidobacterium_pullorum	1.21	up	0.0832	0.2183	no
s__Eubacterium_sp._CAG:86	-0.83	down	0.0832	0.2183	no
s__Enterobacter_asburiae	0.86	up	0.0833	0.2183	no
s__Ruminococcus_sp._AF37-20	0.63	up	0.0833	0.2183	no
s__Clostridium_sp._AM51-4	1.57	up	0.0833	0.2183	no
s__Clostridium_sp._AF37-7	1.56	up	0.0833	0.2183	no
s__Phage_DP-2017a	2.35	up	0.0837	0.2191	no
s__Mogibacterium_pumilum	1.75	up	0.0841	0.22	no
s__Alistipes_sp._cv1	0.38	up	0.0847	0.2213	no
s__Firmicutes_bacterium_CAG_194_44_15	-5.08	down	0.0851	0.2222	no
s__Alistipes_sp._CAG:29	-0.59	down	0.0852	0.2222	no
s__Streptococcus_sp._Marseille-P644	2.35	up	0.0854	0.2225	no
s__Collinsella_sp._AF33-16	5.98	up	0.0856	0.2228	no
s__Ruminococcus_sp._CAG:60	0.47	up	0.0857	0.2229	no
s__Escherichia_sp._E4742	1.68	up	0.0865	0.2245	no
s__Anaerorhabdus_furcosa	4.72	up	0.0868	0.2245	no
s__Capnocytophaga_leadbetteri	-5.72	down	0.0868	0.2245	no
s__Streptococcus_phage_CHPC926	4.9	up	0.0868	0.2245	no
s__Enterococcus_sp._8G7_MSG3316	3.78	up	0.0868	0.2245	no
s__Actinomyces_oricola	4.61	up	0.0868	0.2245	no
s__Mannheimia_haemolytica	-2.57	down	0.0876	0.2262	no
s__Lactobacillus_curvatus	2.8	up	0.0876	0.2262	no
s__Klebsiella_unclassified	0.28	up	0.0881	0.2268	no
s__Clostridium_sp._AF20-7	0.78	up	0.0881	0.2268	no
s__Erysipelotrichaceae_bacterium_AM17-60	1.14	up	0.0881	0.2268	no
s__Muribaculaceae_bacterium_Isolate-104_(HZI)	6.69	up	0.0884	0.2274	no
s__Clostridiales_bacterium_44_9	-0.32	down	0.0885	0.2274	no
s__Dorea_sp._Marseille-P4042	0.23	up	0.0894	0.2295	no
s__Bacteroides_sp._AF14-46	0.46	up	0.0897	0.2299	no
s__Yokenella_regensburgei	2.5	up	0.0897	0.2299	no
s__Clostridium_sp._CL-2	-0.18	down	0.0898	0.2299	no
s__Enterobacter_sp._HK169	2.77	up	0.09	0.2302	no
s__Turicibacter_unclassified	-1.09	down	0.0906	0.2314	no
s__Bacteroides_acidifaciens	0.9	up	0.0907	0.2314	no
s__Lachnospiraceae_bacterium_1_4_56FAA	0.41	up	0.0907	0.2314	no
s__Rothia_sp._HMSC072B04	-2.85	down	0.0912	0.2325	no
s__Lachnoclostridium_sp._An196	2.55	up	0.0917	0.2334	no
s__Lucifera_butyrica	8.78	up	0.0918	0.2334	no
s__Klebsiella_sp._371	8.96	up	0.0918	0.2334	no
s__Prevotella_sp._CAG:1092	2.22	up	0.0924	0.2343	no
s__Mesorhizobium_sp.	1.55	up	0.0924	0.2343	no
s__Klebsiella_sp._KTE92	0.07	up	0.0924	0.2343	no
s__Haemophilus_sp._oral_taxon_851	-2.1	down	0.0926	0.2343	no
s__Peptoniphilus_coxii	0.98	up	0.0926	0.2343	no
s__Enterobacter_sp._KINAN-G	0.82	up	0.0928	0.2344	no
s__Pseudocitrobacter_faecalis	0.91	up	0.0928	0.2344	no
s__Streptococcus_sp._DD04	1.11	up	0.0929	0.2345	no
s__Raoultella_planticola	0.78	up	0.0931	0.2346	no
s__Bifidobacterium_adolescentis	0.97	up	0.0933	0.2346	no
s__Bacteroides_fluxus	-0.72	down	0.0933	0.2346	no
s__Coprococcus_sp._HPP0074	1.15	up	0.0933	0.2346	no
s__Citrobacter_sp._KTE32	2.73	up	0.0937	0.2354	no
s__Bacteroides_sp._CAG:545	2.91	up	0.0938	0.2355	no
s__Corynebacterium_freneyi	3.95	up	0.094	0.2355	no
s__Rothia_sp._HMSC071C12	-2.5	down	0.094	0.2355	no
s__Paenibacillus_sp._HW567	5.39	up	0.0944	0.2363	no
s__Enterobacter_sp._A8	-1.66	down	0.0952	0.2381	no
s__Blautia_sp._OF11-22	2.76	up	0.0955	0.2385	no
s__Prevotella_marshii	-0.33	down	0.0959	0.2385	no
s__Parabacteroides_sp._SN4	-0.7	down	0.0959	0.2385	no
s__Lachnospiraceae_bacterium_6_1_37FAA	0.54	up	0.0959	0.2385	no
s__Blautia_sp._KGMB01111	0.68	up	0.0959	0.2385	no
s__Ruminococcus_sp._AM41-10BH	0.96	up	0.0959	0.2385	no
s__Clostridium_sp._CAG:62_40_43	-2.34	down	0.096	0.2385	no
s__Firmicutes_bacterium_CAG:240	-0.34	down	0.0962	0.2385	no
s__Clostridium_sp._CAG:510	0.17	up	0.0962	0.2385	no
s__Erysipelotrichaceae_bacterium_5_2_54FAA	1.83	up	0.0962	0.2385	no
s__Acinetobacter_phage_ABPH49	-2.82	down	0.0965	0.239	no
s__Clostridium_sp._CAG:91	-2.42	down	0.0966	0.2391	no
s__Collinsella_sp._AM10-32	0.08	up	0.097	0.2391	no
s__Clostridium_sp._HGF2	2.51	up	0.097	0.2391	no
s__Streptococcus_phage_CHPC1152	1.89	up	0.097	0.2391	no
s__Citrobacter_sp._wls716	3.23	up	0.097	0.2391	no
s__Clostridiales_bacterium_36_14	1.9	up	0.0972	0.2391	no
s__Haemophilus_sp._HMSC71H05	-2.83	down	0.0972	0.2391	no
s__Enterococcus_malodoratus	5.4	up	0.0972	0.2391	no
s__Bifidobacterium_bifidum_CAG:234	1.14	up	0.0974	0.2394	no
s__Dorea_sp._AF24-7LB	1.36	up	0.0978	0.2401	no
s__Enterococcus_pseudoavium	4.18	up	0.098	0.2404	no
s__Serratia_marcescens	0.48	up	0.0984	0.2406	no
s__Lactobacillus_sakei	0.33	up	0.0986	0.2406	no
s__Akkermansia_muciniphila	2.12	up	0.0986	0.2406	no
s__Blautia_hansenii	0.73	up	0.0986	0.2406	no
s__Kluyvera_cryocrescens	0.49	up	0.0986	0.2406	no
s__Klebsiella_sp._AS10	1.26	up	0.0986	0.2406	no
s__Neglecta_timonensis	2.32	up	0.0998	0.2431	no
s__Streptococcus_phage_CHPC869	4.42	up	0.0998	0.2431	no
s__Lachnospira_multipara	6.61	up	0.1001	0.2437	no
s__Pantoea_sp._PNA_03-3	-1.99	down	0.1002	0.2437	no
s__Rikenellaceae_unclassified	-2.57	down	0.1004	0.2438	no
s__Citrobacter_freundii_complex_sp._CFNIH9	3.53	up	0.1004	0.2438	no
s__Enterobacter_sp._MGH_10	1.87	up	0.1005	0.2438	no
s__Enterobacter_sp._50588862	1.45	up	0.101	0.2448	no
s__Leclercia_adecarboxylata	0.91	up	0.1014	0.2451	no
s__Ruminococcus_sp._AM49-10BH	1.27	up	0.1014	0.2451	no
s__Clostridium_sp._PI-S10-A1B	1.74	up	0.1014	0.2451	no
s__Tannerella_sp._oral_taxon_HOT-286	-4.94	down	0.1019	0.2459	no
s__Neisseria_unclassified	-6.01	down	0.1019	0.2459	no
s__Prevotella_sp._DNF00663	5.16	up	0.1023	0.246	no
s__Bacteroides_sp._AF32-8BH	-2.04	down	0.1023	0.246	no
s__Bacteroides_graminisolvens	-3.62	down	0.1023	0.246	no
s__Coprococcus_sp._CAG:782	-0.14	down	0.1023	0.246	no
s__Erysipelotrichaceae_bacterium_SG0102	-2.88	down	0.1025	0.2463	no
s__Negativibacillus_massiliensis	2.33	up	0.1029	0.247	no
s__Prevotella_sp._MGM2	-0.04	down	0.103	0.2471	no
s__Burkholderia_vietnamiensis	5.15	up	0.1032	0.2473	no
s__Ruminococcus_sp._CAG:403	-6.26	down	0.1033	0.2474	no
s__Bacteroides_sp._AF04-22	-1.23	down	0.104	0.248	no
s__Pseudocitrobacter_sp._73	2.18	up	0.1041	0.248	no
s__bacterium_P201	0.76	up	0.1042	0.248	no
s__[Ruminococcus]_gnavus_CAG:126	-0.11	down	0.1042	0.248	no
s__Lachnoclostridium_sp._SNUG30386	0.84	up	0.1042	0.248	no
s__Hespellia_stercorisuis	1.12	up	0.1042	0.248	no
s__Clostridium_sp._AM30-24	0.19	up	0.1042	0.248	no
s__Lachnospiraceae_bacterium_CAG:215	-0.5	down	0.1044	0.2483	no
s__Alistipes_inops	-0.49	down	0.1049	0.2493	no
s__Yersinia_pestis	1.97	up	0.1065	0.2529	no
s__Serratia_plymuthica	0.36	up	0.107	0.253	no
s__[Ruminococcus]_gnavus	-0.07	down	0.1071	0.253	no
s__Staphylococcus_sp._DORA_6_22	0.37	up	0.1071	0.253	no
s__Haemophilus_parainfluenzae	-2.45	down	0.1071	0.253	no
s__butyrate-producing_bacterium_SS3/4	0.82	up	0.1071	0.253	no
s__Ruminococcus_sp._AF31-8BH	0.45	up	0.1071	0.253	no
s__Paenibacillus_kribbensis	3.78	up	0.1084	0.2559	no
s__Prevotella_sp._P4-98	0.91	up	0.1088	0.2566	no
s__Aggregatibacter_aphrophilus	-2.74	down	0.1094	0.2578	no
s__Phascolarctobacterium_faecium	-2.19	down	0.1097	0.2582	no
s__Enterobacteriaceae_bacterium_strain_FGI_57	2.8	up	0.11	0.2582	no
s__Rothia_sp._HMSC071B01	-2.79	down	0.11	0.2582	no
s__Pseudoflavonifractor_capillosus	0.33	up	0.1101	0.2582	no
s__Butyricicoccus_sp._AF24-19AC	0.85	up	0.1101	0.2582	no
s__Bifidobacterium_pseudocatenulatum_CAG:263	1.01	up	0.1101	0.2582	no
s__Haemophilus_sp._HMSC61B11	-3.05	down	0.1107	0.2593	no
s__uncultured_bacterium_1i11	-0.12	down	0.1118	0.2617	no
s__Butyrivibrio_sp._AE3003	-4.36	down	0.112	0.262	no
s__Bacteroides_sp._HMSC067B03	0.61	up	0.1126	0.263	no
s__Methanobrevibacter_unclassified	4.7	up	0.1128	0.263	no
s__Bacteroidaceae_bacterium	1.02	up	0.1128	0.263	no
s__Klebsiella_phage_vB_KpnM_KaOmega	-1	down	0.1128	0.263	no
s__Enterococcus_faecalis	0.26	up	0.1131	0.263	no
s__Pseudomonas_savastanoi	0.67	up	0.1131	0.263	no
s__uncultured_Coprococcus_sp.	1.34	up	0.1131	0.263	no
s__Clostridium_sp._OM04-12AA	0.85	up	0.1138	0.2644	no
s__Klebsiella_sp._TOUT106	1.75	up	0.1146	0.266	no
s__Enterobacter_sp._EGD-HP1	0.19	up	0.1152	0.267	no
s__Merdibacter_massiliensis	3.19	up	0.1152	0.267	no
s__Clostridium_sartagoforme	-3.17	down	0.1158	0.2675	no
s__Bacillus_sp._B-jedd	0.72	up	0.1158	0.2675	no
s__Lachnospiraceae_bacterium_AM40-2BH	1.18	up	0.1158	0.2675	no
s__Clostridium_oryzae	2.49	up	0.1158	0.2675	no
s__Hungatella_unclassified	-0.8	down	0.1159	0.2675	no
s__Veillonella_sp._AM51-8BH	-1.61	down	0.116	0.2675	no
s__Lactobacillus_brevis	0.85	up	0.1162	0.2675	no
s__Cupriavidus_taiwanensis	-0.23	down	0.1162	0.2675	no
s__Alistipes_sp._6CPBBH3	-0.18	down	0.1174	0.2699	no
s__Actinomyces_sp._oral_taxon_897	2.78	up	0.1174	0.2699	no
s__Odoribacteraceae_unclassified	-2.93	down	0.1184	0.2719	no
s__Haemophilus_pittmaniae	-2.58	down	0.1185	0.2719	no
s__uncultured_Anaerotruncus_sp.	-1.19	down	0.1188	0.2724	no
s__Fibrobacter_sp._UWB12	0.33	up	0.1189	0.2724	no
s__Achromobacter_arsenitoxydans	-2.68	down	0.119	0.2724	no
s__Mobiluncus_mulieris	0.17	up	0.1193	0.2725	no
s__Subdoligranulum_sp._4_3_54A2FAA	1.52	up	0.1193	0.2725	no
s__Lactobacillus_vaginalis	2.89	up	0.1193	0.2725	no
s__Eggerthia_catenaformis	0.5	up	0.1197	0.2731	no
s__Klebsiella_sp._LTGPAF-6F	2.36	up	0.12	0.2736	no
s__Niameybacter_massiliensis	1.48	up	0.1203	0.2741	no
s__Ruminiclostridium_papyrosolvens	3.66	up	0.1206	0.2745	no
s__Collinsella_sp._AF15-51	0.54	up	0.1208	0.2748	no
s__Butyricicoccus_sp._AM18-35	1.75	up	0.1225	0.2771	no
s__uncultured_delta_proteobacterium	5.81	up	0.1225	0.2771	no
s__Faecalibacterium_sp._AF27-11BH	0.75	up	0.1226	0.2771	no
s__Enterococcus_unclassified	0.75	up	0.1226	0.2771	no
s__Campylobacter_jejuni	0.56	up	0.1226	0.2771	no
s__Lactobacillus_plantarum	1.61	up	0.1226	0.2771	no
s__Bacteroides_sp._OM08-17BH	0.67	up	0.1226	0.2771	no
s__Eisenbergiella_sp._OF01-20	0.19	up	0.1226	0.2771	no
s__Streptococcus_virus_phiAbc2	3.3	up	0.123	0.2777	no
s__Anaerococcus_hydrogenalis	-0.13	down	0.1233	0.2782	no
s__Subdoligranulum_sp._AF14-43	0.39	up	0.1234	0.2782	no
s__Aggregatibacter_segnis	-3.08	down	0.1235	0.2782	no
s__Firmicutes_bacterium_AF12-30	1.71	up	0.1244	0.28	no
s__Rothia_sp._HMSC064F07	-2.92	down	0.1254	0.2816	no
s__Prevotella_pleuritidis	-1.51	down	0.1255	0.2816	no
s__Firmicutes_bacterium_AF36-3BH	0.61	up	0.1258	0.2816	no
s__Flavobacteriales_bacterium	-0.71	down	0.1258	0.2816	no
s__Erysipelotrichaceae_unclassified	0.85	up	0.1258	0.2816	no
s__Clostridiales_bacterium_41_21_two_genomes	1.69	up	0.1258	0.2816	no
s__Dorea_formicigenerans_CAG:28	1.18	up	0.1258	0.2816	no
s__Capnocytophaga_ochracea	-0.23	down	0.1271	0.2843	no
s__Enterococcus_casseliflavus	3	up	0.1274	0.2847	no
s__Butyricimonas_virosa	1.27	up	0.1275	0.2847	no
s__Arsenophonus_nasoniae	0.68	up	0.1282	0.286	no
s__Enterobacter_sp._E20	3.84	up	0.1287	0.2867	no
s__Ruminococcaceae_unclassified	0.68	up	0.1292	0.2867	no
s__Clostridium_sp._AM42-4	1.14	up	0.1292	0.2867	no
s__Ruminococcus_sp._AF25-13	1.56	up	0.1292	0.2867	no
s__Bacteroides_sp._AF36-11BH	0.46	up	0.1292	0.2867	no
s__Ruminococcus_sp._AF13-37	-1.38	down	0.1292	0.2867	no
s__Clostridiales_bacterium_1_7_47FAA	1.05	up	0.1292	0.2867	no
s__Clostridium_paraputrificum	0.1	up	0.1293	0.2867	no
s__Lactobacillaceae_unclassified	0.26	up	0.1296	0.2871	no
s__Sphingobacterium_sp._PM2-P1-29	-3.76	down	0.13	0.2878	no
s__Lachnoclostridium_sp._An76	-0.5	down	0.1306	0.2889	no
s__Ruminococcus_flavefaciens	1.72	up	0.131	0.2895	no
s__Clostridium_sp._Ade.TY	0.7	up	0.1313	0.29	no
s__Citrobacter_sp._A1	0.31	up	0.1316	0.2904	no
s__Drancourtella_sp._An57	2.57	up	0.1321	0.2913	no
s__Bacteroides_massiliensis	-0.05	down	0.1326	0.2915	no
s__[Clostridium]_innocuum	1.27	up	0.1326	0.2915	no
s__Firmicutes_bacterium_AF36-19BH	1.07	up	0.1326	0.2915	no
s__Anaeromassilibacillus_sp._An250	0.44	up	0.1326	0.2915	no
s__Lactobacillus_kefiranofaciens	4.02	up	0.1328	0.2917	no
s__Olsenella_sp._Marseille-P4518	2.86	up	0.1334	0.2928	no
s__Acinetobacter_sp._CIP_A162	6.32	up	0.1342	0.2943	no
s__Clostridium_sp._C8	-0.56	down	0.1347	0.2949	no
s__Clostridium_sp._1_1_41A1FAA	-2.44	down	0.1347	0.2949	no
s__Enterobacter_sp._NFIX45	5.64	up	0.1348	0.2949	no
s__Ruminococcus_sp._AM28-29LB	0.64	up	0.1361	0.2966	no
s__Enterobacter_bugandensis	0.56	up	0.1361	0.2966	no
s__Citrobacter_koseri	0.04	up	0.1361	0.2966	no
s__Blautia_sp._AM16-16B	1.17	up	0.1361	0.2966	no
s__Eubacterium_sp._45_250	0.16	up	0.1362	0.2966	no
s__Shigella_virus_Sb1	-0.93	down	0.1362	0.2966	no
s__Ruminococcus_sp._AF13-28	0.52	up	0.1366	0.2972	no
s__Enterobacter_cloacae_complex_sp._CH23B	0.23	up	0.1374	0.2987	no
s__Prevotella_sp._CAG:924	3.98	up	0.138	0.2998	no
s__[Clostridium]_algidixylanolyticum	3.25	up	0.1381	0.2998	no
s__Anaerotruncus_sp._CAG:390	-1.07	down	0.1387	0.3009	no
s__Pygmaiobacter_massiliensis	0.98	up	0.1395	0.3016	no
s__Enterobacter_mori	2.19	up	0.1396	0.3016	no
s__Firmicutes_unclassified	0.67	up	0.1397	0.3016	no
s__uncultured_Faecalibacterium_sp.	0.83	up	0.1397	0.3016	no
s__uncultured_Ruminococcus_sp.	0.71	up	0.1397	0.3016	no
s__Prevotella_disiens	0.04	up	0.1397	0.3016	no
s__Clostridium_sp._CAG:575	1.37	up	0.141	0.3042	no
s__Enterobacter_sp._R4-368	0.38	up	0.1415	0.3048	no
s__Bacteroidales_bacterium_43_8	-0.05	down	0.1416	0.3048	no
s__Coprococcus_eutactus_CAG:665	-3.43	down	0.1416	0.3048	no
s__Shimwellia_blattae	0.85	up	0.1423	0.3061	no
s__Collinsella_sp._AF29-7AC	1.8	up	0.1427	0.3067	no
s__Prevotellaceae_bacterium	1.34	up	0.1432	0.3075	no
s__Lelliottia_nimipressuralis	0.28	up	0.1437	0.3084	no
s__Kluyvera_ascorbata	0.08	up	0.1443	0.3094	no
s__Prevotella_sp._F0091	4	up	0.1445	0.3096	no
s__uncultured_Citrobacter_sp.	0.55	up	0.1465	0.3126	no
s__Faecalibacterium_sp._An121	4.66	up	0.1465	0.3126	no
s__Klebsiella_sp._P1CD1	0.59	up	0.1465	0.3126	no
s__Clostridium_merdae	0.54	up	0.1468	0.3126	no
s__uncultured_Clostridium_sp.	0.55	up	0.147	0.3126	no
s__[Clostridium]_bolteae	0.65	up	0.147	0.3126	no
s__Hungatella_hathewayi	0.62	up	0.147	0.3126	no
s__Bacteroides_sp._AM26-11	-0.92	down	0.147	0.3126	no
s__Haemophilus_influenzae	0.33	up	0.147	0.3126	no
s__Clostridium_disporicum	-0.86	down	0.147	0.3126	no
s__Dysgonomonas_sp._37-18	5.26	up	0.1474	0.313	no
s__Paramuribaculum_intestinale	5.43	up	0.1474	0.313	no
s__Pedobacter_antarcticus	-12.76	down	0.1491	0.3149	no
s__Clostridium_algidicarnis	6.78	up	0.1491	0.3149	no
s__Clostridium_sp._CAG:75	0.21	up	0.1492	0.3149	no
s__Clostridium_cylindrosporum	0.08	up	0.1503	0.3149	no
s__Enterococcus_gilvus	0.61	up	0.1506	0.3149	no
s__Bacteroidetes_unclassified	-0.19	down	0.1508	0.3149	no
s__Anaerobutyricum_hallii	2.18	up	0.1508	0.3149	no
s__Lachnospira_pectinoschiza	0.85	up	0.1508	0.3149	no
s__Clostridia_bacterium_UC5.1-1D10	1.55	up	0.1508	0.3149	no
s__Butyricicoccus_sp._AF35-5AC	0.22	up	0.1508	0.3149	no
s__Clostridium_sp._AF02-29	0.92	up	0.1508	0.3149	no
s__Dorea_sp._AM58-8	1.35	up	0.1508	0.3149	no
s__Enterococcus_virus_EFDG1	0.99	up	0.1515	0.3149	no
s__Syntrophobotulus_glycolicus	0.84	up	0.1528	0.3149	no
s__Lactobacillus_oris	1.89	up	0.1532	0.3149	no
s__Coprobacillus_sp._D7	0.86	up	0.1536	0.3149	no
s__Haemophilus_sp._CCUG_60358	-2.26	down	0.1539	0.3149	no
s__Lactobacillus_amylolyticus	Inf	up	0.154	0.3149	no
s__Prevotella_sp._lc2012	Inf	up	0.154	0.3149	no
s__Dysgonomonas_macrotermitis	Inf	up	0.154	0.3149	no
s__Parabacteroides_chartae	Inf	up	0.154	0.3149	no
s__Muribaculaceae_bacterium_Isolate-102_(HZI)	Inf	up	0.154	0.3149	no
s__Fibrobacter_sp._UWRM	Inf	up	0.154	0.3149	no
s__Barnesiella_sp._An55	Inf	up	0.154	0.3149	no
s__Butyrivibrio_fibrisolvens	Inf	up	0.154	0.3149	no
s__Enterobacter_cloacae_complex_sp._2DZ2F16B1	Inf	up	0.154	0.3149	no
s__Lachnoclostridium_sp._An298	Inf	up	0.154	0.3149	no
s__Intestinibacillus_massiliensis	Inf	up	0.154	0.3149	no
s__Lachnospiraceae_bacterium_M18-1	Inf	up	0.154	0.3149	no
s__Buttiauxella_agrestis	Inf	up	0.154	0.3149	no
s__Clostridium_sp._ND2	-2.58	down	0.154	0.3149	no
s__Enterobacillus_tribolii	Inf	up	0.154	0.3149	no
s__Muribaculaceae_bacterium_Isolate-013_(NCI)	Inf	up	0.154	0.3149	no
s__Lactobacillus_camelliae	Inf	up	0.154	0.3149	no
s__Eubacterium_sp._36_13	Inf	up	0.154	0.3149	no
s__Lactobacillus_sp._54-5	Inf	up	0.154	0.3149	no
s__Chlorobium_phaeovibrioides	Inf	up	0.154	0.3149	no
s__Terrisporobacter_glycolicus	1.49	up	0.154	0.3149	no
s__Bifidobacterium_pseudolongum	Inf	up	0.154	0.3149	no
s__Citrobacter_sp._wls613	Inf	up	0.154	0.3149	no
s__Muribaculaceae_bacterium_Isolate-114_(HZI)	Inf	up	0.154	0.3149	no
s__Eggerthella_sp._CAG:209	Inf	up	0.154	0.3149	no
s__Muribaculaceae_bacterium_Isolate-002_(NCI)	Inf	up	0.154	0.3149	no
s__Olsenella_sp._An188	Inf	up	0.154	0.3149	no
s__Pseudomonas_helleri	Inf	up	0.154	0.3149	no
s__Prevotella_conceptionensis	Inf	up	0.154	0.3149	no
s__Enorma_sp._HF-1362	Inf	up	0.154	0.3149	no
s__Lachnospiraceae_bacterium_Marseille-P3773	Inf	up	0.154	0.3149	no
s__Butyricicoccus_porcorum	Inf	up	0.154	0.3149	no
s__Shewanella_putrefaciens	Inf	up	0.154	0.3149	no
s__Acutalibacter_muris	-0.66	down	0.1544	0.3149	no
s__Bacteroides_sp._2_2_4	-0.17	down	0.1547	0.3149	no
s__Cronobacter_sakazakii	0.61	up	0.1547	0.3149	no
s__Bacteroides_clarus	-0.42	down	0.1547	0.3149	no
s__Lachnoclostridium_unclassified	0.84	up	0.1547	0.3149	no
s__Coprobacillus_sp._AM26-5AC	1.47	up	0.1547	0.3149	no
s__Ruminococcus_sp._CAG:724	-0.7	down	0.1547	0.3149	no
s__Dorea_sp._Marseille-P4003	0.77	up	0.1551	0.3155	no
s__Klebsiella_variicola_CAG:634	0.99	up	0.1553	0.3157	no
s__Lachnoclostridium_phocaeense	0.03	up	0.1559	0.3166	no
s__Actinobacillus_pleuropneumoniae	-0.36	down	0.1564	0.3174	no
s__Morganella_morganii	-0.13	down	0.1566	0.3176	no
s__Sutterella_wadsworthensis	-0.89	down	0.1572	0.3186	no
s__Clostridium_sp._CAG:793	10.02	up	0.1574	0.3187	no
s__Citrobacter_pasteurii	0.49	up	0.1575	0.3187	no
s__Butyricicoccus_sp._OM06-6AC	0.76	up	0.1585	0.3191	no
s__Tyzzerella_nexilis	0.58	up	0.1586	0.3191	no
s__Gammaproteobacteria_unclassified	0.34	up	0.1586	0.3191	no
s__Bacteroidales_bacterium_KA00344	4.48	up	0.1586	0.3191	no
s__Blautia_sp._KLE_1732	0.6	up	0.1586	0.3191	no
s__Holdemanella_biformis	0.79	up	0.1586	0.3191	no
s__Firmicutes_bacterium_CAG:110	-0.46	down	0.1586	0.3191	no
s__Clostridium_sp._Marseille-P7770	1.35	up	0.1586	0.3191	no
s__Edwardsiella_tarda	1.68	up	0.1607	0.3228	no
s__Prevotella_sp._P4-67	0.61	up	0.1608	0.3228	no
s__Bacillus_sp._7705b	2.42	up	0.1609	0.3228	no
s__Enterococcus_sp._85-4	4.29	up	0.1609	0.3228	no
s__Anoxybacillus_vitaminiphilus	2.31	up	0.1615	0.3238	no
s__Clostridium_sp._CAG:277	-3.52	down	0.1617	0.324	no
s__Bacteroides_sp._AF29-11	-0.67	down	0.1624	0.3251	no
s__Dorea_sp._AM13-35	1.21	up	0.1625	0.3251	no
s__Firmicutes_bacterium_OM08-11AC	1.21	up	0.1626	0.3251	no
s__Streptococcus_sp._ChDC_B353	-0.38	down	0.163	0.3257	no
s__Streptococcus_sp._HMSC074B11	-0.21	down	0.1638	0.327	no
s__Haemophilus_sp._HMSC061E01	-2.54	down	0.1645	0.3281	no
s__Bacteroides_sp._NMBE5	-0.64	down	0.1646	0.3281	no
s__Lactobacillus_florum	-2.32	down	0.165	0.3287	no
s__Bifidobacterium_animalis	9.83	up	0.1661	0.3295	no
s__Bacteroidetes_bacterium_GWF2_33_38	-9.94	down	0.1661	0.3295	no
s__Lactobacillus_taiwanensis	6.37	up	0.1661	0.3295	no
s__Bariatricus_massiliensis	2.25	up	0.1661	0.3295	no
s__Veillonellaceae_bacterium_DNF00626	5.93	up	0.1661	0.3295	no
s__Candidatus_Contendobacter_odensis	4.25	up	0.1661	0.3295	no
s__Enterobacter_sp._NFIX59	1.8	up	0.1666	0.3295	no
s__Alistipes_unclassified	-0.01	down	0.1667	0.3295	no
s__Clostridiales_bacterium_KLE1615	0.81	up	0.1667	0.3295	no
s__Dorea_longicatena_CAG:42	-0.18	down	0.1667	0.3295	no
s__Ruminococcaceae_bacterium_AM28-23LB	2.03	up	0.1667	0.3295	no
s__Bacteroides_finegoldii_CAG:203	0.74	up	0.1668	0.3295	no
s__Prevotella_sp._CAG:592	-2.05	down	0.1669	0.3295	no
s__Clostridium_ihumii	0.3	up	0.1674	0.3302	no
s__Roseburia_sp._CAG:50	2.04	up	0.1687	0.3325	no
s__Coprobacillus_sp._AF24-1LB	1.12	up	0.1691	0.3329	no
s__Streptococcus_sp._ChDC_B345	0.29	up	0.1691	0.3329	no
s__Clostridiales_bacterium_AF36-10	3.19	up	0.1697	0.3338	no
s__Prevotella_bergensis	4.24	up	0.1699	0.334	no
s__Ruminococcus_sp._AF37-3AC	0.9	up	0.1704	0.3347	no
s__Prevotella_micans	5.7	up	0.1706	0.3349	no
s__Paenibacillus_sp._Aloe-11	0.39	up	0.1708	0.335	no
s__Roseburia_sp._CAG:380	-0.99	down	0.171	0.3352	no
s__Helicobacter_mustelae	1.42	up	0.1714	0.3355	no
s__Clostridium_jeddahense	0.27	up	0.1715	0.3355	no
s__Ruminococcus_sp._CAG:90	1.22	up	0.1715	0.3355	no
s__Firmicutes_bacterium_CAG:114	1.61	up	0.1727	0.3375	no
s__Enterobacter_timonensis	0.01	up	0.1728	0.3375	no
s__Clostridium_sp._2-1	1.31	up	0.1729	0.3375	no
s__Clostridiisalibacter_paucivorans	1.38	up	0.1731	0.3377	no
s__Eubacteriaceae_bacterium_CHKCI005	2.97	up	0.1733	0.3378	no
s__Ruminiclostridium_hungatei	2.67	up	0.1737	0.3384	no
s__Clostridium_sp._AF15-41	-0.43	down	0.175	0.339	no
s__Butyricicoccus_pullicaecorum	0.66	up	0.1751	0.339	no
s__Ruminococcus_sp._AM57-5	2.44	up	0.1751	0.339	no
s__Coprococcus_phoceensis	0.2	up	0.1751	0.339	no
s__Pseudoflavonifractor_sp._BSD2780061688st1_E11	0.39	up	0.1751	0.339	no
s__Muribaculum_sp._NM65_B17	2.65	up	0.1751	0.339	no
s__Leptotrichia_sp.	7.87	up	0.1751	0.339	no
s__Dorea_sp._AM10-31	0.48	up	0.1751	0.339	no
s__Actinomyces_sp._HMSC062G12	1.01	up	0.1751	0.339	no
s__Anaeromassilibacillus_unclassified	0.52	up	0.1757	0.3399	no
s__Cedecea_davisae	0.8	up	0.1768	0.3418	no
s__Faecalicoccus_pleomorphus	1.8	up	0.1773	0.3423	no
s__Lachnoclostridium_phytofermentans	1.11	up	0.1773	0.3423	no
s__Blautia_sp._An81	-0.34	down	0.1775	0.3424	no
s__Prevotella_buccalis	2.56	up	0.1778	0.3428	no
s__Enterobacter_sp._N18-03635	2.36	up	0.1781	0.3431	no
s__Acidaminococcus_sp._CAG:542	4.09	up	0.1792	0.3445	no
s__Blautia_sp._TF10-30	1.07	up	0.1793	0.3445	no
s__Lactobacillus_crispatus	0.52	up	0.1794	0.3445	no
s__Blautia_sp._OF03-15BH	0.72	up	0.1794	0.3445	no
s__Bacilli_unclassified	-1.07	down	0.1794	0.3445	no
s__Cedecea_lapagei	1.61	up	0.1804	0.3461	no
s__Mycobacterium_tuberculosis	-0.18	down	0.1815	0.348	no
s__Citrobacter_sp._86	0.96	up	0.1819	0.3485	no
s__Eubacterium_sp._am_0171	-0.63	down	0.1823	0.3488	no
s__Fusobacterium_varium	0.36	up	0.1823	0.3488	no
s__Butyricicoccus_sp._AM28-25	3.41	up	0.1838	0.35	no
s__Ruminococcus_sp._AM16-34	1.6	up	0.1838	0.35	no
s__Ruminococcaceae_bacterium_AF10-16	0.19	up	0.1838	0.35	no
s__Lachnospiraceae_bacterium_TM07-2AC	0.24	up	0.1838	0.35	no
s__Clostridiaceae_bacterium_AF42-6	0.8	up	0.1838	0.35	no
s__Pedobacter_himalayensis	6.75	up	0.1838	0.35	no
s__Shuttleworthia_satelles	-0.98	down	0.1838	0.35	no
s__Prevotella_sp._P6B4	0.91	up	0.1842	0.3505	no
s__Parabacteroides_sp._CT06	0.96	up	0.1843	0.3505	no
s__Morganella_sp._EGD-HP17	-2.23	down	0.1844	0.3505	no
s__Bacteroides_sp._CAG:443	-0.07	down	0.1864	0.354	no
s__Roseburia_sp._OM02-15	0.75	up	0.1876	0.3555	no
s__Dialister_invisus_CAG:218	2.46	up	0.1879	0.3555	no
s__Bacteroides_sp._AM27-13	-0.04	down	0.1882	0.3555	no
s__Butyricicoccus_sp._AF22-28AC	0.88	up	0.1882	0.3555	no
s__Parabacteroides_sp._CH2-D42-20	0.77	up	0.1882	0.3555	no
s__Ruminococcus_sp._AF21-3	0.41	up	0.1882	0.3555	no
s__Clostridium_sp._AM46-21	0.51	up	0.1882	0.3555	no
s__Roseburia_intestinalis_CAG:13	0.66	up	0.1882	0.3555	no
s__Coprobacter_fastidiosus	0.79	up	0.1894	0.3575	no
s__Veillonella_rodentium	-3.94	down	0.1895	0.3575	no
s__Treponema_brennaborense	0.47	up	0.19	0.3582	no
s__Bifidobacterium_aesculapii	0.9	up	0.1904	0.3587	no
s__Clostridiales_bacterium_43-6	2.46	up	0.1913	0.3602	no
s__Bilophila_wadsworthia	-0.86	down	0.1922	0.3616	no
s__Dialister_invisus	2.83	up	0.1925	0.3618	no
s__Firmicutes_bacterium_AM55-24TS	-0.97	down	0.1927	0.3618	no
s__Faecalibacterium_sp._AM43-5AT	0.6	up	0.1928	0.3618	no
s__Streptococcus_anginosus	0.2	up	0.1928	0.3618	no
s__Citrobacter_sp._MGH100	0.49	up	0.1945	0.3647	no
s__Ruminococcus_sp._AF25-3LB	1.05	up	0.195	0.3654	no
s__Collinsella_sp._AF39-11AT	4.57	up	0.1964	0.3678	no
s__Megasphaera_sp._BL7	-0.12	down	0.1967	0.3681	no
s__Bacteroides_barnesiae	-0.22	down	0.1974	0.3686	no
s__Eubacterium_sp._CAG:274	0.53	up	0.1974	0.3686	no
s__Firmicutes_bacterium_CAG:321	-2.25	down	0.1974	0.3686	no
s__Firmicutes_bacterium_CAG:460	-2.3	down	0.1975	0.3686	no
s__Prevotella_veroralis	2.59	up	0.1979	0.3691	no
s__Pseudobutyrivibrio_sp._OR37	0.56	up	0.2015	0.3752	no
s__Bacteroides_stercoris_CAG:120	-0.48	down	0.2021	0.3752	no
s__Anaerotruncus_sp._G3(2012)	0.64	up	0.2021	0.3752	no
s__Citrobacter_rodentium	0.26	up	0.2021	0.3752	no
s__Clostridium_sp._AM34-11AC	1.03	up	0.2021	0.3752	no
s__Corynebacterium_sp._KPL1996	0.45	up	0.2021	0.3752	no
s__Alistipes_senegalensis	0	up	0.2021	0.3752	no
s__Bifidobacterium_sp._N4G05	1.81	up	0.2028	0.3763	no
s__Alloprevotella_sp._E39	-0.5	down	0.2035	0.3773	no
s__Firmicutes_bacterium_HGW-Firmicutes-16	0.13	up	0.205	0.3798	no
s__Xenorhabdus_szentirmaii	0.67	up	0.2058	0.3805	no
s__Ruminococcus_sp._B05	7.37	up	0.2063	0.3805	no
s__Sutterella_wadsworthensis_CAG:135	-5.62	down	0.2063	0.3805	no
s__Streptococcus_azizii	2.08	up	0.2063	0.3805	no
s__Metakosakonia_sp._MRY16-398	2.8	up	0.2063	0.3805	no
s__Peptostreptococcaceae_bacterium_AS15	2.89	up	0.2063	0.3805	no
s__Ethanoligenens_harbinense	-3.52	down	0.2063	0.3805	no
s__Anaerostipes_caccae	0.57	up	0.2069	0.3808	no
s__Absiella_sp._AM27-20	1.75	up	0.2069	0.3808	no
s__Clostridium_collagenovorans	-1.23	down	0.2069	0.3808	no
s__Anaerospora_hongkongensis	1.3	up	0.207	0.3808	no
s__Merdimonas_faecis	1.84	up	0.2072	0.3808	no
s__Arabia_massiliensis	1.56	up	0.2074	0.3808	no
s__Rothia_sp._HMSC065C03	-1.36	down	0.2074	0.3808	no
s__Parabacteroides_sp._An277	1.14	up	0.2078	0.3813	no
s__uncultured_Flavonifractor_sp.	2.19	up	0.2093	0.3838	no
s__Parabacteroides_sp._merdae-related_45_40	0.19	up	0.2117	0.385	no
s__Dorea_sp._AF36-15AT	-0.73	down	0.2117	0.385	no
s__Enterobacteriaceae_unclassified	0.26	up	0.2118	0.385	no
s__Bacteroidales_unclassified	-0.1	down	0.2118	0.385	no
s__Lawsonibacter_asaccharolyticus	0.35	up	0.2118	0.385	no
s__Eubacterium_ventriosum	0.5	up	0.2118	0.385	no
s__Prevotella_sp._CAG:279	0	down	0.2118	0.385	no
s__Bacteroides_finegoldii	-0.06	down	0.2118	0.385	no
s__Azospirillum_sp._CAG:260	-0.84	down	0.2118	0.385	no
s__Tannerella_forsythia	-0.33	down	0.2118	0.385	no
s__Ruthenibacterium_lactatiformans	1.39	up	0.2118	0.385	no
s__Clostridium_sp._CAG:433	0.52	up	0.2118	0.385	no
s__uncultured_Dysgonomonas_sp.	0.44	up	0.2118	0.385	no
s__Coprococcus_sp._CAG:131-related_45_246	0.57	up	0.2119	0.385	no
s__Bacteroides_sp._AR20	-1.14	down	0.2138	0.3882	no
s__Candidatus_Saccharimonas_sp.	6.28	up	0.2153	0.3907	no
s__Photobacterium_damselae	0.19	up	0.2157	0.3907	no
s__Roseburia_sp._CAG:182	1.72	up	0.2157	0.3907	no
s__Ruminococcus_sp._AF27-3	2.53	up	0.2159	0.3907	no
s__uncultured_bacterium_22g15	0.2	up	0.216	0.3907	no
s__Coprococcus_comes_CAG:19	1.91	up	0.2161	0.3907	no
s__Enterococcus_phage_EfV12-phi1	5.01	up	0.2164	0.3907	no
s__Bacteroides_vulgatus	-0.38	down	0.2167	0.3907	no
s__Parabacteroides_sp._D25	1.45	up	0.2167	0.3907	no
s__Clostridiaceae_bacterium_TF01-6	1.14	up	0.2167	0.3907	no
s__Blautia_sp._CAG:37	0.64	up	0.2167	0.3907	no
s__Escherichia_sp._E4702	0.7	up	0.2181	0.393	no
s__Firmicutes_bacterium_CAG:24	5.87	up	0.2188	0.394	no
s__Clostridium_sp._W14A	0.65	up	0.2191	0.3941	no
s__Klebsiella_sp._H-Nf2	0.14	up	0.2192	0.3941	no
s__Fournierella_massiliensis	2.64	up	0.2193	0.3941	no
s__Enterobacter_cloacae_complex_sp._743-2DZ2F-22B	6.42	up	0.22	0.3951	no
s__Citrobacter_sp._wls826	1.79	up	0.2203	0.3954	no
s__Bacteroides_sp._HF-5287	0.6	up	0.2211	0.3963	no
s__Xanthomonas_citri	0.41	up	0.2217	0.3963	no
s__Pantoea_sp._M_5	0.42	up	0.2217	0.3963	no
s__Leptotrichia_hofstadii	-0.19	down	0.2218	0.3963	no
s__Coprobacillus_sp._8_2_54BFAA	0.83	up	0.2218	0.3963	no
s__Lachnospiraceae_bacterium_oral_taxon_500	-1.08	down	0.2218	0.3963	no
s__Butyricimonas_faecalis	-0.5	down	0.2218	0.3963	no
s__Clostridium_sp._CAG:594	8.37	up	0.2219	0.3963	no
s__Leclercia_sp._LSNIH3	0.1	up	0.2225	0.3971	no
s__Pectinatus_cerevisiiphilus	0.82	up	0.2237	0.399	no
s__Prevotella_fusca	-10.37	down	0.2247	0.3992	no
s__Streptococcus_phage_P9853	5.54	up	0.2247	0.3992	no
s__Actinomyces_howellii	3.71	up	0.2247	0.3992	no
s__Citrobacter_werkmanii	2.55	up	0.2247	0.3992	no
s__Murdochiella_massiliensis	3.82	up	0.2247	0.3992	no
s__Enterobacter_sp._UCD-UG_FMILLET	2.74	up	0.2247	0.3992	no
s__Bacilliculturomica_massiliensis	0.72	up	0.2266	0.4024	no
s__Butyricicoccus_sp._AF15-40	0.88	up	0.2269	0.4024	no
s__Clostridiaceae_bacterium_AF31-3BH	1.56	up	0.2269	0.4024	no
s__Citrobacter_amalonaticus	0.39	up	0.2277	0.4033	no
s__Desulfovibrio_fairfieldensis	1.37	up	0.2277	0.4033	no
s__Lactimicrobium_massiliense	4.89	up	0.2303	0.4076	no
s__Prevotella_oris	2.9	up	0.2307	0.408	no
s__Ruminococcus_faecis	2.68	up	0.2312	0.408	no
s__Coprococcus_sp._AM25-15LB	0.67	up	0.2314	0.408	no
s__Eubacterium_sp._AM46-8	1.38	up	0.2316	0.408	no
s__Bacteroides_neonati	1.08	up	0.2319	0.408	no
s__Bacteroides_sp._2_1_22	-0.44	down	0.2321	0.408	no
s__uncultured_Sporomusa_sp.	-0.73	down	0.2321	0.408	no
s__Butyricicoccus_sp._OF10-2	0.63	up	0.2321	0.408	no
s__Bacteroides_heparinolyticus	-0.06	down	0.2321	0.408	no
s__Ruminococcus_sp._AF42-9BH	0.82	up	0.2321	0.408	no
s__Clostridium_sp._HMb25	1.43	up	0.2321	0.408	no
s__Haloimpatiens_lingqiaonensis	-0.6	down	0.2329	0.4091	no
s__Prevotella_sp._P5-125	2.41	up	0.233	0.4091	no
s__Eggerthella_sp._CAG:1427	2.07	up	0.2332	0.4092	no
s__Coprococcus_sp._AF38-1	-0.91	down	0.2341	0.4101	no
s__Veillonella_sp._DORA_A_3_16_22	-0.37	down	0.2343	0.4101	no
s__Jiangella_alba	-1.07	down	0.2343	0.4101	no
s__Acidiphilium_sp._CAG:727	-1.29	down	0.2343	0.4101	no
s__Ruminococcus_sp._AM29-1	3.27	up	0.2348	0.4106	no
s__Clostridium_sp._MSTE9	0.42	up	0.2349	0.4106	no
s__Muribaculaceae_bacterium_Isolate-110_(HZI)	2.25	up	0.2359	0.4121	no
s__Actinomyces_succiniciruminis	3.42	up	0.2363	0.4124	no
s__Bacillus_thuringiensis	-1.06	down	0.2368	0.4124	no
s__Prevotella_multisaccharivorax	4.16	up	0.2374	0.4124	no
s__Virgibacillus_profundi	0.09	up	0.2374	0.4124	no
s__Parvimonas_micra	0.19	up	0.2374	0.4124	no
s__Ruminococcus_sp._TF10-6	1.05	up	0.2374	0.4124	no
s__Blautia_sp._BCRC_81119	0.78	up	0.2374	0.4124	no
s__Coprobacillus_sp._AF35-8	0.76	up	0.2374	0.4124	no
s__Beduini_massiliensis	0.29	up	0.2374	0.4124	no
s__Absiella_unclassified	1.75	up	0.2376	0.4125	no
s__Cellulosilyticum_lentocellum	1.21	up	0.2394	0.4154	no
s__Bacteroides_sp._43_46	-0.62	down	0.24	0.4161	no
s__Faecalibacterium_sp._An192	-0.09	down	0.2416	0.4187	no
s__Butyricicoccus_sp._AF10-3	2.09	up	0.2424	0.4198	no
s__Butyricicoccus_sp._AM29-23AC	0.78	up	0.2427	0.4198	no
s__Eubacterium_sp._AF19-12LB	1.21	up	0.2427	0.4198	no
s__Duncaniella_unclassified	5.01	up	0.2441	0.4212	no
s__Porphyromonas_somerae	5.4	up	0.2441	0.4212	no
s__Streptococcus_phage_TP-J34	2.52	up	0.2441	0.4212	no
s__Muribaculaceae_bacterium	-4.69	down	0.2441	0.4212	no
s__Prevotella_sp._AG:487_50_53	-5.32	down	0.2443	0.4213	no
s__Candidatus_Desulforudis_sp.	-0.03	down	0.2448	0.4219	no
s__Coprococcus_sp._HPP0048	1.07	up	0.245	0.422	no
s__Pseudocitrobacter_unclassified	0.32	up	0.2455	0.4226	no
s__Ruminococcus_sp._AM28-13	2.39	up	0.2461	0.4233	no
s__Ruminococcus_sp._AM54-1NS	1.02	up	0.247	0.4241	no
s__Enterobacter_sp._MR1	2.66	up	0.2471	0.4241	no
s__Citrobacter_sp._wls714	2.68	up	0.2471	0.4241	no
s__Alistipes_sp._CAG:435	0.96	up	0.2479	0.4241	no
s__Coprobacter_sp.	10.6	up	0.2481	0.4241	no
s__Shigella_sp._FC569	5.74	up	0.2481	0.4241	no
s__Anaeroglobus_geminatus	4.11	up	0.2481	0.4241	no
s__Salmonella_enterica	0.13	up	0.2482	0.4241	no
s__Bacteroides_sp._D20	-0.84	down	0.2482	0.4241	no
s__[Clostridium]_hylemonae	0.84	up	0.2482	0.4241	no
s__Caproiciproducens_galactitolivorans	0.45	up	0.2482	0.4241	no
s__bacterium_1XD42-8	0.48	up	0.2525	0.4303	no
s__Bacteroides_sp._AM16-24	-0.63	down	0.2527	0.4303	no
s__Enterobacter_oligotrophica	1.57	up	0.2527	0.4303	no
s__Clostridia_bacterium_UC5.1-1E11	0.39	up	0.2528	0.4303	no
s__Clostridium_sp._AF50-3	1.73	up	0.2536	0.4303	no
s__[Clostridium]_clostridioforme	0.6	up	0.2537	0.4303	no
s__Bacteroides_thetaiotaomicron	-0.47	down	0.2537	0.4303	no
s__Coprococcus_sp._AF16-5	-0.19	down	0.2537	0.4303	no
s__[Clostridium]_asparagiforme	0.66	up	0.2537	0.4303	no
s__Erysipelotrichaceae_bacterium_3_1_53	0.27	up	0.2537	0.4303	no
s__Clostridium_sp._ATCC_BAA-442	0.7	up	0.2537	0.4303	no
s__Butyrivibrio_sp._Su6	0.83	up	0.2537	0.4303	no
s__Megasphaera_sp._AM44-1BH	6.79	up	0.2543	0.4308	no
s__Clostridium_ventriculi	-0.82	down	0.2543	0.4308	no
s__Enterobacter_sp._BIDMC87	-0.39	down	0.2547	0.4313	no
s__Oscillibacter_sp._1-3	-0.28	down	0.258	0.4361	no
s__Bifidobacterium_vespertilionis	2.69	up	0.2583	0.4361	no
s__Clostridium_minihomine	0.67	up	0.2587	0.4361	no
s__Massilioclostridium_coli	2.78	up	0.2591	0.4361	no
s__Eubacterium_sp._OM08-24	1.59	up	0.2593	0.4361	no
s__Clostridium_sp._KNHs216	1.18	up	0.2593	0.4361	no
s__Ruminococcus_lactaris	0.72	up	0.2594	0.4361	no
s__Klebsiella_grimontii	0.57	up	0.2594	0.4361	no
s__Anaeromassilibacillus_senegalensis	0.38	up	0.2594	0.4361	no
s__Anaeromassilibacillus_sp._An200	0.77	up	0.2594	0.4361	no
s__Anaerotignum_lactatifermentans	1.87	up	0.2594	0.4361	no
s__Klebsiella_sp._C-Nf10	0.94	up	0.2594	0.4361	no
s__Eubacterium_sp._AM05-23	8.05	up	0.2597	0.4363	no
s__Barnesiella_sp._An22	3.74	up	0.2602	0.4366	no
s__Bacteroides_sp._HPS0048	-1.44	down	0.2602	0.4366	no
s__Clostridium_magnum	1.45	up	0.2604	0.4367	no
s__Erysipelotrichaceae_bacterium_NK3D112	-2.93	down	0.2613	0.4379	no
s__Lactobacillus_gastricus	2.55	up	0.262	0.4389	no
s__Ruminococcaceae_bacterium_D16	1.26	up	0.2622	0.4389	no
s__Collinsella_sp._AM12-1	1.51	up	0.2631	0.4398	no
s__Bifidobacterium_adolescentis_CAG:119	0.89	up	0.264	0.4398	no
s__Alloprevotella_tannerae	0.14	up	0.2642	0.4398	no
s__Clostridium_sp._29_15	-1.05	down	0.2645	0.4398	no
s__Pseudomonadales_unclassified	2.12	up	0.2648	0.4398	no
s__Enterobacter_sp._PDC34	-2.05	down	0.2648	0.4398	no
s__Collinsella_bouchesdurhonensis	-0.66	down	0.2648	0.4398	no
s__Streptococcus_phage_Javan311	1.21	up	0.2648	0.4398	no
s__Bacteroides_unclassified	-0.38	down	0.2651	0.4398	no
s__Staphylococcus_aureus	0.31	up	0.2651	0.4398	no
s__Vibrio_parahaemolyticus	0.41	up	0.2651	0.4398	no
s__Oscillibacter_sp._ER4	-0.02	down	0.2651	0.4398	no
s__Lactobacillus_panis	0.6	up	0.2651	0.4398	no
s__Tannerella_sp._6_1_58FAA_CT1	-0.09	down	0.2651	0.4398	no
s__Clostridiales_bacterium_CCNA10	0.61	up	0.2651	0.4398	no
s__Tetragenococcus_muriaticus	-1.38	down	0.2654	0.4401	no
s__Lachnospiraceae_bacterium_MA2020	-0.46	down	0.2659	0.4407	no
s__Enterococcus_villorum	1.02	up	0.2667	0.4416	no
s__Clostridium_sp._OM02-18AC	4.69	up	0.2668	0.4416	no
s__Bacteroides_sp._AF37-16AC	1.2	up	0.2675	0.4425	no
s__Desulfosporosinus_fructosivorans	0.75	up	0.2701	0.4453	no
s__Firmicutes_bacterium_AF22-6AC	1.22	up	0.2702	0.4453	no
s__Bacteria_unclassified	-0.13	down	0.2709	0.4453	no
s__Coprococcus_catus	0.65	up	0.2709	0.4453	no
s__Haemophilus_unclassified	-2.47	down	0.2709	0.4453	no
s__Ruminococcus_sp._AF20-12LB	0.58	up	0.2709	0.4453	no
s__Ruminococcus_sp._CAG:108	1	up	0.2709	0.4453	no
s__Firmicutes_bacterium_AM43-11BH	1.99	up	0.2709	0.4453	no
s__Coprobacillus_sp._8_1_38FAA	0.29	up	0.2709	0.4453	no
s__Gemella_cuniculi	3.32	up	0.2709	0.4453	no
s__Clostridium_sp._BNL1100	0.53	up	0.2709	0.4453	no
s__Ruminococcus_sp._TF12-19AC	1.08	up	0.276	0.4526	no
s__Bacteroidetes_bacterium	4	up	0.2762	0.4526	no
s__Eubacterium_eligens_CAG:72	1.41	up	0.2764	0.4526	no
s__Streptococcus_phage_CHPC1042	3.11	up	0.2764	0.4526	no
s__Gabonia_massiliensis	2.13	up	0.2764	0.4526	no
s__Bacteroides_dorei	-0.33	down	0.2768	0.4526	no
s__Prevotella_dentalis	0.75	up	0.2768	0.4526	no
s__uncultured_Butyricicoccus_sp.	0.76	up	0.2768	0.4526	no
s__Lactobacillus_paragasseri	1.86	up	0.2768	0.4526	no
s__Firmicutes_bacterium_CAG:137_57_8	1.5	up	0.277	0.4526	no
s__Akkermansia_muciniphila_CAG:154	2.42	up	0.2779	0.4538	no
s__Alistipes_sp._AL-1	1.4	up	0.2796	0.4564	no
s__Desulfosporosinus_sp._BG	-0.88	down	0.2799	0.4566	no
s__Collinsella_sp._AM43-1	2.09	up	0.2802	0.4568	no
s__Lactobacillus_mindensis	0.17	up	0.2806	0.4572	no
s__Clostridiales_bacterium_TF09-2AC	-0.26	down	0.2812	0.4579	no
s__Enterobacter_sp._198	-1.78	down	0.2823	0.4585	no
s__Enterobacter_sp._CC120223-11	0.18	up	0.2824	0.4585	no
s__Eubacterium_callanderi	0.7	up	0.2827	0.4585	no
s__Firmicutes_bacterium_AF16-15	1.2	up	0.2827	0.4585	no
s__Prevotella_sp._oral_taxon_473	-8	down	0.2837	0.4585	no
s__Alistipes_sp._5CPEGH6	-11.37	down	0.2837	0.4585	no
s__Bacteroides_sp._CAG:598	-8.47	down	0.2837	0.4585	no
s__Enterococcus_sp._FDAARGOS_553	6.06	up	0.2837	0.4585	no
s__Kiritimatiella_glycovorans	-7.57	down	0.2837	0.4585	no
s__Desmospora_activa	-6.07	down	0.2837	0.4585	no
s__Candidatus_Gastranaerophilales_bacterium_HUM_1	-6.27	down	0.2837	0.4585	no
s__Prevotella_sp._CAG:755	-5	down	0.2837	0.4585	no
s__Clostridium_sp._CAG:508	-7.43	down	0.2837	0.4585	no
s__Anaerostipes_rhamnosivorans	0.33	up	0.2839	0.4586	no
s__Kosakonia_sp._S29	0.36	up	0.2842	0.4588	no
s__Candidatus_Soleaferrea_massiliensis	0.17	up	0.285	0.4598	no
s__Acetobacterium_sp._KB-1	1.32	up	0.2863	0.4617	no
s__Oscillibacter_sp.	2.32	up	0.2876	0.4625	no
s__Clostridium_sp._CAG:417	1.25	up	0.2883	0.4625	no
s__Clostridiales_bacterium_VE202-01	2.52	up	0.2886	0.4625	no
s__Parabacteroides_merdae	0.18	up	0.2888	0.4625	no
s__Pseudomonas_syringae	0.42	up	0.2888	0.4625	no
s__Escherichia_fergusonii	0.43	up	0.2888	0.4625	no
s__Alistipes_sp._AF17-16	-0.08	down	0.2888	0.4625	no
s__Faecalitalea_cylindroides	0.43	up	0.2888	0.4625	no
s__Parabacteroides_sp._D26	0.34	up	0.2888	0.4625	no
s__Faecalibacterium_sp._OF04-11AC	0.81	up	0.2888	0.4625	no
s__Lachnospiraceae_bacterium_5_1_57FAA	0.98	up	0.2888	0.4625	no
s__Blautia_sp._AF19-13LB	1.09	up	0.2888	0.4625	no
s__Gracilimonas_mengyeensis	-0.3	down	0.2894	0.4632	no
s__[Clostridium]_indolis	-0.09	down	0.2897	0.4634	no
s__Clostridium_sp._CAG:452	0.09	up	0.2903	0.4641	no
s__[Clostridium]_methylpentosum	0.72	up	0.2908	0.4647	no
s__Bacteroides_sp._AF25-5LB	-0.84	down	0.2919	0.4661	no
s__Anaerovorax_odorimutans	0.72	up	0.2944	0.4682	no
s__Gardnerella_vaginalis	4.13	up	0.2947	0.4682	no
s__Peptoniphilus_asaccharolyticus	0.39	up	0.2947	0.4682	no
s__Bacteroides_congonensis	-0.32	down	0.2948	0.4682	no
s__Prevotella_multiformis	-0.32	down	0.2949	0.4682	no
s__Clostridium_sp._AF23-6LB	0.83	up	0.2949	0.4682	no
s__Bacteroides_uniformis	-0.49	down	0.295	0.4682	no
s__Alistipes_sp._HGB5	0.32	up	0.295	0.4682	no
s__Bacteroides_sp._AM32-11AC	-0.33	down	0.295	0.4682	no
s__Ruminococcus_sp._OM08-7	0.32	up	0.295	0.4682	no
s__Blautia_sp._AF17-9LB	0.44	up	0.295	0.4682	no
s__Clostridium_sp._TF01-11	-4.74	down	0.2959	0.4689	no
s__Tannerella_sp._CAG:118	1.18	up	0.2965	0.4689	no
s__Ruminococcus_sp._AF25-17	2.72	up	0.2969	0.4689	no
s__Caproiciproducens_sp._NJN-50	0.58	up	0.2969	0.4689	no
s__Klebsiella_sp._KG9	-1.3	down	0.2975	0.4689	no
s__Rothia_sp._HMSC062H08	0.84	up	0.2976	0.4689	no
s__Collinsella_sp._OM04-5	1.34	up	0.2978	0.4689	no
s__Firmicutes_bacterium_CAG:212	2.95	up	0.2979	0.4689	no
s__Lachnoclostridium_sp._An118	0.34	up	0.298	0.4689	no
s__bacterium_C-53	8.87	up	0.2983	0.4689	no
s__Arcobacter_sp.	8.14	up	0.2983	0.4689	no
s__Firmicutes_bacterium_CAG:466	8.65	up	0.2983	0.4689	no
s__Selenomonas_sp._F0473	9.21	up	0.2983	0.4689	no
s__Clostridium_ljungdahlii	6.69	up	0.2983	0.4689	no
s__Lentibacillus_amyloliquefaciens	4.37	up	0.2983	0.4689	no
s__Microbacterium_esteraromaticum	4.12	up	0.2983	0.4689	no
s__Enterobacter_sp._ODB01	3.19	up	0.2983	0.4689	no
s__Ruminococcus_sp._AF17-6	0.39	up	0.3	0.4713	no
s__[Clostridium]_sphenoides	-0.31	down	0.3003	0.4715	no
s__Butyricicoccus_sp._AM32-19	1.78	up	0.3011	0.4716	no
s__Faecalibacterium_unclassified	0.8	up	0.3012	0.4716	no
s__Alistipes_putredinis	-0.2	down	0.3012	0.4716	no
s__Streptococcus_pyogenes	0.23	up	0.3012	0.4716	no
s__Roseburia_sp._AM16-25	-0.55	down	0.3012	0.4716	no
s__Neglecta_sp._Marseille-P3890	0.43	up	0.3024	0.473	no
s__Bacillus_massiliogorillae	-0.06	down	0.3024	0.473	no
s__Streptococcus_phage_P4761	3.58	up	0.3026	0.473	no
s__Bacillus_sp._AK13	0.6	up	0.3029	0.4732	no
s__Gordonibacter_urolithinfaciens	2.81	up	0.3033	0.4736	no
s__Trichococcus_sp._ART1	1.06	up	0.3052	0.4763	no
s__Pseudoflavonifractor_sp._An187	1.82	up	0.3059	0.4771	no
s__Lachnospiraceae_bacterium_KGMB03038	0.43	up	0.3065	0.4777	no
s__Pantoea_ananatis	0.89	up	0.3066	0.4777	no
s__Bacteroides_intestinalis	0.22	up	0.3075	0.4783	no
s__Dorea_sp._AGR2135	0.64	up	0.3075	0.4783	no
s__Rikenellaceae_bacterium	0.18	up	0.3075	0.4783	no
s__Haemophilus_sp._HMSC066D03	-2.49	down	0.308	0.4787	no
s__Lutispora_thermophila	-0.66	down	0.3081	0.4787	no
s__Pediococcus_acidilactici	0.58	up	0.3127	0.4807	no
s__Photorhabdus_asymbiotica	0.37	up	0.313	0.4807	no
s__Pedobacter_kyonggii	3.33	up	0.3134	0.4807	no
s__Erysipelotrichaceae_bacterium_21_3	1	up	0.3134	0.4807	no
s__Micrococcus_luteus	4.56	up	0.3134	0.4807	no
s__Candidatus_Gastranaerophilales_bacterium_HUM_20	-2.52	down	0.3134	0.4807	no
s__Nocardia_yamanashiensis	2.64	up	0.3134	0.4807	no
s__Tissierellia_bacterium_S7-1-4	2.25	up	0.3134	0.4807	no
s__Firmicutes_bacterium	3.02	up	0.3139	0.4807	no
s__Blautia_sp._An249	0.49	up	0.3139	0.4807	no
s__Parabacteroides_sp._AF27-14	1.11	up	0.3139	0.4807	no
s__Anaeromassilibacillus_sp._Marseille-P3876	0.3	up	0.3139	0.4807	no
s__Ruminococcus_sp._OF03-6AA	1.04	up	0.3139	0.4807	no
s__Lactobacillus_paralimentarius	4.05	up	0.3153	0.4807	no
s__[Clostridium]_viride	-0.22	down	0.3159	0.4807	no
s__Lactobacillus_sp._257-1	1.76	up	0.3163	0.4807	no
s__Clostridium_sp._26_22	1.39	up	0.317	0.4807	no
s__Enterococcus_phage_PEf771	Inf	up	0.3173	0.4807	no
s__Enterococcus_phage_vB_OCPT_Ben	Inf	up	0.3173	0.4807	no
s__Enterococcus_phage_EfsSzw-1	Inf	up	0.3173	0.4807	no
s__Prevotella_sp._P6B1	Inf	up	0.3173	0.4807	no
s__Enterococcus_phage_phiEF17H	Inf	up	0.3173	0.4807	no
s__Bacteroides_luti	Inf	up	0.3173	0.4807	no
s__Enterococcus_phage_156	Inf	up	0.3173	0.4807	no
s__Alistipes_sp._An116	Inf	up	0.3173	0.4807	no
s__Enterococcus_phage_phiEF24C	Inf	up	0.3173	0.4807	no
s__Bacillus_virus_Bobb	Inf	up	0.3173	0.4807	no
s__Pseudomonas_unclassified	Inf	up	0.3173	0.4807	no
s__Sphingobacterium_faecium	Inf	up	0.3173	0.4807	no
s__Rufibacter_immobilis	Inf	up	0.3173	0.4807	no
s__Prevotella_sp._FD3004	Inf	up	0.3173	0.4807	no
s__Bacillus_phage_BSP10	Inf	up	0.3173	0.4807	no
s__Prevotella_sp._ne3005	Inf	up	0.3173	0.4807	no
s__Bacteroides_sp._CAG:189	Inf	up	0.3173	0.4807	no
s__Bacteroidetes_bacterium_38_7	Inf	up	0.3173	0.4807	no
s__Thioalkalivibrio_sp._ALE21	Inf	up	0.3173	0.4807	no
s__Bacillus_pseudomycoides	Inf	up	0.3173	0.4807	no
s__Muribaculaceae_bacterium_Isolate-042_(Harlan)	Inf	up	0.3173	0.4807	no
s__Geothermobacter_sp._HR-1	Inf	up	0.3173	0.4807	no
s__Flavobacterium_akiainvivens	Inf	up	0.3173	0.4807	no
s__Vibrio_phage_pYD38-B	Inf	up	0.3173	0.4807	no
s__Chryseobacterium_sp._ERMR1:04	Inf	up	0.3173	0.4807	no
s__Enterococcus_phage_EF1	Inf	up	0.3173	0.4807	no
s__Ruminococcus_albus	Inf	up	0.3173	0.4807	no
s__Selenomonas_ruminantium	Inf	up	0.3173	0.4807	no
s__Sulfurovum_sp.	Inf	up	0.3173	0.4807	no
s__Bacteroides_sp._CAG:462	3.26	up	0.3186	0.4821	no
s__Eubacterium_sp._CAG:115	-0.62	down	0.3192	0.4821	no
s__Raoultella_electrica	2.22	up	0.3199	0.4821	no
s__Absiella_dolichum	0.69	up	0.3204	0.4821	no
s__Butyricicoccus_unclassified	0.75	up	0.3204	0.4821	no
s__[Clostridium]_symbiosum	0.59	up	0.3204	0.4821	no
s__Clostridium_sp._AF27-2AA	0.99	up	0.3204	0.4821	no
s__Bacteroidetes_bacterium_oral_taxon_272	-0.22	down	0.3204	0.4821	no
s__Clostridium_sp._OF03-18AA	0.58	up	0.3204	0.4821	no
s__Ruminococcus_sp._AF45-4BH	0.48	up	0.3204	0.4821	no
s__Clostridiales_bacterium_41_12_two_minus	1.08	up	0.3204	0.4821	no
s__Clostridium_sp._AM43-3BH	0.54	up	0.3204	0.4821	no
s__Ruminococcus_sp._AM23-1	0.6	up	0.3204	0.4821	no
s__Bacteroides_sp._PHL_2737	6.97	up	0.3211	0.4829	no
s__Proteocatella_sphenisci	0.24	up	0.3239	0.4868	no
s__Clostridium_sp._AF43-10	0.42	up	0.325	0.4882	no
s__Ruminiclostridium_sufflavum	1.86	up	0.3254	0.4885	no
s__mixed_culture_bacterium_AM_gF3SD01_05	0.4	up	0.3267	0.4896	no
s__Megasphaera_micronuciformis	0.67	up	0.327	0.4896	no
s__Prevotella_corporis	-0.01	down	0.327	0.4896	no
s__Clostridiaceae_bacterium_AF29-16BH	0.66	up	0.327	0.4896	no
s__Clostridium_homopropionicum	0.52	up	0.327	0.4896	no
s__Morganella_sp._HMSC11D09	-3.18	down	0.3291	0.492	no
s__Bacteroides_paurosaccharolyticus	-3.4	down	0.3291	0.492	no
s__Campylobacter_sp._AAUH-44UCsig-a	-1.36	down	0.3291	0.492	no
s__Extibacter_muris	2.4	up	0.3299	0.4929	no
s__Bacillus_cereus	-0.06	down	0.3303	0.4933	no
s__Edwardsiella_piscicida	0.18	up	0.3306	0.4934	no
s__Bacteroides_coprophilus_CAG:333	-0.23	down	0.3336	0.4967	no
s__Fusicatenibacter_saccharivorans	0.72	up	0.3337	0.4967	no
s__Akkermansia_sp._BIOML-A61	-0.04	down	0.3337	0.4967	no
s__Clostridium_sp._CAG:7	1.58	up	0.3337	0.4967	no
s__Clostridium_sp._AF28-12	0.55	up	0.3337	0.4967	no
s__Eubacterium_coprostanoligenes	-0.05	down	0.3358	0.4996	no
s__Prevotella_sp._CAG:1058	1.72	up	0.3394	0.5043	no
s__Aminicella_lysinilytica	1.58	up	0.3395	0.5043	no
s__Parabacteroides_sp._AF19-14	0.87	up	0.3403	0.5043	no
s__Ornithobacterium_rhinotracheale	0.32	up	0.3404	0.5043	no
s__Bacteroides_sp._D1	-0.08	down	0.3404	0.5043	no
s__Bacteroides_sp._AF32-15BH	-0.37	down	0.3404	0.5043	no
s__Bacteroides_nordii	-0.13	down	0.3404	0.5043	no
s__Clostridium_sp._OF13-4	0.5	up	0.3404	0.5043	no
s__uncultured_bacterium_31i10a	0.88	up	0.3436	0.5088	no
s__Collinsella_sp._TF08-11AT	-1.46	down	0.3462	0.5117	no
s__Acholeplasma_sp._CAG:878	6.49	up	0.347	0.5117	no
s__Roseburia_sp._CAG:18_43_25	-0.09	down	0.3472	0.5117	no
s__Bacteroides_caccae	0.41	up	0.3473	0.5117	no
s__Alistipes_onderdonkii	-0.14	down	0.3473	0.5117	no
s__Varibaculum_cambriense	0.33	up	0.3473	0.5117	no
s__Lachnospiraceae_bacterium_3_1_57FAA_CT1	0.24	up	0.3473	0.5117	no
s__Clostridium_carboxidivorans	7.23	up	0.3474	0.5117	no
s__Selenomonas_artemidis	1.18	up	0.3474	0.5117	no
s__Treponema_azotonutricium	0.65	up	0.3474	0.5117	no
s__Robinsoniella_sp._KNHs210	-0.68	down	0.3493	0.5142	no
s__Klebsiella_quasivariicola	0.1	up	0.3508	0.5161	no
s__Firmicutes_bacterium_CAG:882	-0.61	down	0.3509	0.5161	no
s__Lactobacillus_helveticus	2.39	up	0.3517	0.5168	no
s__Moraxella_sp.	-4.08	down	0.3518	0.5168	no
s__Ruminococcus_sp._AF19-15	2.96	up	0.354	0.5193	no
s__[Clostridium]_leptum	0.16	up	0.3542	0.5193	no
s__Clostridium_sp._AM22-11AC	0.93	up	0.3542	0.5193	no
s__Clostridiales_bacterium_52_15	1.24	up	0.3542	0.5193	no
s__Collinsella_sp._AF20-14LB	1.79	up	0.3549	0.5198	no
s__Clostridium_sp._CAG:440	1.1	up	0.3549	0.5198	no
s__Porphyromonas_bennonis	5.02	up	0.356	0.5211	no
s__Enterobacter_sp._CGMCC_5087	0.31	up	0.358	0.5236	no
s__Ruminococcus_sp._AF19-4LB	4.38	up	0.3581	0.5236	no
s__Clostridium_sp._CAG:413	2.49	up	0.3587	0.5242	no
s__Parabacteroides_sp._AM08-6	0.46	up	0.3592	0.5247	no
s__Clostridiales_bacterium_VE202-27	-1.5	down	0.361	0.5252	no
s__Shigella_flexneri	0.28	up	0.3612	0.5252	no
s__Bacteroides_sp._3_1_40A	-0.28	down	0.3612	0.5252	no
s__Lactobacillus_salivarius	1.22	up	0.3612	0.5252	no
s__Bacteroides_sp._CAG:98	-0.41	down	0.3612	0.5252	no
s__Parabacteroides_sp._CAG:2	1.15	up	0.3612	0.5252	no
s__Eubacterium_sp._AM28-29	-0.61	down	0.3612	0.5252	no
s__Coprococcus_sp._AF19-8AC	0.53	up	0.3612	0.5252	no
s__Butyrivibrio_crossotus	0.83	up	0.3612	0.5252	no
s__Collinsella_sp._AF02-46-1	3.11	up	0.3614	0.5252	no
s__Clostridium_sp._C105KSO14	-1.47	down	0.362	0.5258	no
s__Ruminococcus_sp._CAG:353	-2.52	down	0.3624	0.5261	no
s__Clostridium_sp._28_17	0.05	up	0.3642	0.5284	no
s__Prevotella_oulorum	2.14	up	0.365	0.5293	no
s__Prevotella_falsenii	-4.34	down	0.3667	0.5312	no
s__Aggregatibacter_sp._oral_taxon_458	-3.45	down	0.3667	0.5312	no
s__Ruminococcus_sp._CAG:488	1.62	up	0.3669	0.5312	no
s__Prevotella_shahii	3.11	up	0.3678	0.5322	no
s__Chlamydia_trachomatis	0.57	up	0.3683	0.5322	no
s__Holdemania_massiliensis	-0.28	down	0.3683	0.5322	no
s__Catenibacterium_sp._AM22-6LB	-4.24	down	0.3683	0.5322	no
s__Acetivibrio_ethanolgignens	3.66	up	0.3688	0.5326	no
s__Enterobacter_sp._NFR05	2.5	up	0.3694	0.5332	no
s__Ruminococcus_sp._AM34-10LB	0.45	up	0.3705	0.5345	no
s__Parabacteroides_sp._AM25-14	0.83	up	0.3718	0.536	no
s__Roseburia_sp._831b	0.93	up	0.3719	0.536	no
s__Firmicutes_bacterium_CAG:102	-0.61	down	0.3724	0.5364	no
s__Lachnobacterium_bovis	-0.83	down	0.3735	0.5378	no
s__Parabacteroides_johnsonii_CAG:246	0.28	up	0.3751	0.5386	no
s__Ruminococcus_sp._AF16-40	0.79	up	0.3753	0.5386	no
s__Subdoligranulum_sp._AM23-21AC	1.38	up	0.3754	0.5386	no
s__Ruminococcaceae_bacterium_Marseille-P2935	-0.1	down	0.3754	0.5386	no
s__Clostridiaceae_bacterium_JG1575	0.52	up	0.3755	0.5386	no
s__Alistipes_finegoldii_CAG:68	-0.06	down	0.3755	0.5386	no
s__Parabacteroides_sp._AF21-43	0.62	up	0.3755	0.5386	no
s__Treponema_phagedenis	-0.07	down	0.3756	0.5386	no
s__Escherichia_sp._TW10509	0.7	up	0.3787	0.5427	no
s__Peptoniphilus_harei	5.77	up	0.3794	0.5433	no
s__Lachnospiraceae_bacterium_AC3007	-0.27	down	0.3798	0.5433	no
s__Collinsella_sp._AM44-11	1.82	up	0.3803	0.5433	no
s__Cuneatibacter_caecimuris	0.59	up	0.3803	0.5433	no
s__Candidatus_Gastranaerophilales_bacterium_HUM_11	10.95	up	0.3809	0.5433	no
s__Anaerovibrio_lipolyticus	-3.83	down	0.3809	0.5433	no
s__Prevotella_sp._oral_taxon_306	-3.87	down	0.3809	0.5433	no
s__Eubacterium_sp._CAG:146	1.49	up	0.3809	0.5433	no
s__Flavonifractor_sp._An91	-0.68	down	0.3823	0.5433	no
s__Oceanotoga_teriensis	2	up	0.3823	0.5433	no
s__Sporobacter_termitidis	0.82	up	0.3825	0.5433	no
s__Bacteroides_sp._4_3_47FAA	-0.32	down	0.3828	0.5433	no
s__Phascolarctobacterium_succinatutens	-0.69	down	0.3828	0.5433	no
s__Muribaculaceae_unclassified	0.39	up	0.3828	0.5433	no
s__Intestinimonas_butyriciproducens	1	up	0.3828	0.5433	no
s__Bacteroides_salyersiae	-0.32	down	0.3828	0.5433	no
s__Ruminococcus_sp._AM41-2AC	2.79	up	0.3828	0.5433	no
s__[Clostridium]_citroniae	0.71	up	0.3828	0.5433	no
s__Bacteroides_galacturonicus	0.32	up	0.3828	0.5433	no
s__Catabacter_hongkongensis	0.67	up	0.3832	0.5435	no
s__Clostridium_sp._YH-panp20	0.12	up	0.3833	0.5435	no
s__Clostridium_sp._OF10-22XD	-2.75	down	0.3837	0.5438	no
s__Slackia_isoflavoniconvertens	1.11	up	0.3854	0.5459	no
s__Phocea_massiliensis	0.82	up	0.3863	0.5469	no
s__Firmicutes_bacterium_CAG:884	7.62	up	0.3874	0.5482	no
s__Citrobacter_sp._NMI7905_11	-0.38	down	0.389	0.5483	no
s__Bacillaceae_unclassified	0.12	up	0.3891	0.5483	no
s__Microbacterium_sp._SUBG005	0.53	up	0.3895	0.5483	no
s__Roseburia_sp._CAG:197	-0.2	down	0.3897	0.5483	no
s__Roseburia_sp._1XD42-69	0.9	up	0.39	0.5483	no
s__Parabacteroides_sp._20_3	0.02	up	0.3902	0.5483	no
s__Parabacteroides_johnsonii	0.15	up	0.3902	0.5483	no
s__Clostridiaceae_unclassified	0.41	up	0.3902	0.5483	no
s__Clostridium_sp._OM05-5BH	0.65	up	0.3902	0.5483	no
s__Parabacteroides_merdae_CAG:48	0.17	up	0.3902	0.5483	no
s__Paenibacillus_sp._P22	0.38	up	0.3902	0.5483	no
s__Roseburia_sp._AM23-20	1.15	up	0.3902	0.5483	no
s__Clostridium_sp._AM22-16AC	0.43	up	0.3902	0.5483	no
s__Blautia_sp._AF25-12LB	0.74	up	0.3902	0.5483	no
[truncated: 810 more rows]

## Sheet: Sheet2
Species	log2FC	regulation	p_value	q_value
s__Lactobacillus_rossiae	Inf	up	0	0
s__Aspergillus_awamori	Inf	up	0	0
s__Aspergillus_niger	Inf	up	0	0
s__Citrobacter_sp._MGH104	Inf	up	0	0
s__Lactobacillus_hominis	Inf	up	0.0002	0.0034
s__Rickettsiaceae_bacterium	Inf	up	0.0002	0.0034
s__Leuconostoc_kimchii	Inf	up	0.0003	0.0046
s__Weissella_paramesenteroides	Inf	up	0.0003	0.0046
s__Prevotella_sp._HMSC069G02	Inf	up	0.0014	0.0149
s__Chlamydia_psittaci	Inf	up	0.0014	0.0149
s__Citrobacter_sp._CF971	Inf	up	0.0014	0.0149
s__Enterococcus_pallens	Inf	up	0.0028	0.0239
s__Actinomyces_timonensis	Inf	up	0.0028	0.0239
s__Enterobacter_sp._WP_7_1	Inf	up	0.0028	0.0239
s__Lactococcus_petauri	Inf	up	0.0028	0.0239
s__Klebsiella_phage_TSK1	Inf	up	0.0055	0.0377
s__Actinomycetaceae_bacterium	Inf	up	0.0055	0.0377
s__Clostridiaceae_bacterium_14S0207	Inf	up	0.0055	0.0377
s__Enterococcus_florum	Inf	up	0.0055	0.0377
s__Streptococcus_macedonicus	Inf	up	0.0055	0.0377
s__Eubacterium_xylanophilum	Inf	up	0.0108	0.0593
s__Alistipes_sp._CAG:268	Inf	up	0.0108	0.0593
s__Raoultella_sp._BIGb0138	Inf	up	0.0108	0.0593
s__Propionibacterium_freudenreichii	Inf	up	0.0108	0.0593
s__Lactobacillus_pentosus	Inf	up	0.0108	0.0593
s__Lactobacillus_fabifermentans	Inf	up	0.0108	0.0593
s__Leuconostoc_carnosum	Inf	up	0.0108	0.0593
s__Tetragenococcus_halophilus	Inf	up	0.0108	0.0593
s__Burkholderia_ubonensis	Inf	up	0.0108	0.0593
s__Barnesiella_sp._WM24	Inf	up	0.021	0.0905
s__Candidatus_Amulumruptor_caecigallinarius	Inf	up	0.021	0.0905
s__Streptococcus_virus_Sfi11	Inf	up	0.021	0.0905
s__Lactobacillus_timonensis	Inf	up	0.021	0.0905
s__Leclercia_sp._W6	Inf	up	0.021	0.0905
s__Enterobacter_sp._OV724	Inf	up	0.021	0.0905
s__Bifidobacterium_moukalabense	Inf	up	0.021	0.0905
s__Enterobacter_sp._18A13	Inf	up	0.021	0.0905
s__Citrobacter_sp._wls829	Inf	up	0.021	0.0905
s__Klebsiella_phage_Skenny	Inf	up	0.0406	0.1413
s__Marinifilum_flexuosum	Inf	up	0.0406	0.1413
s__Klebsiella_virus_KLPN1	Inf	up	0.0406	0.1413
s__Lachnoanaerobaculum_sp._OBRC5-5	Inf	up	0.0406	0.1413
s__Lachnospiraceae_bacterium_10-1	Inf	up	0.0406	0.1413
s__Tenacibaculum_agarivorans	Inf	up	0.0406	0.1413
s__Lactobacillus_modestisalitolerans	Inf	up	0.0406	0.1413
s__Clostridium_sp._Marseille-P3244	Inf	up	0.0406	0.1413
s__Serratia_unclassified	Inf	up	0.0406	0.1413
s__Clostridium_sp._E02	Inf	up	0.0406	0.1413
s__Lactobacillus_equicursoris	11.61	up	0.0422	0.1447
s__Enterobacter_cloacae_complex_sp.	9.73	up	0.0086	0.0517
s__Enterobacter_sp._MGH_38	9.19	up	0.0219	0.0933
s__Legionella_beliardensis	9.15	up	0.0201	0.0892
s__Enterobacter_sp._MGH_1	8.72	up	0.0059	0.0393
s__Enterobacter_sp._301B	8.62	up	0.0016	0.0166
s__Citrobacter_sp._wls757	8.37	up	0.0003	0.0046
s__Enterobacter_cloacae_complex_sp._GF14B	8.35	up	0.0336	0.1252
s__Enterobacter_sp._BIDMC93	8.15	up	0.0024	0.0216
s__Enterobacteriaceae_bacterium	8.03	up	0.0012	0.0135
s__Enterobacter_sp._MGH120	7.88	up	0.0495	0.1611
s__Lactobacillus_sp._73-4	7.65	up	0.0005	0.007
s__Streptococcus_phage_CHPC925	7.52	up	0.0006	0.008
s__Raoultella_terrigena	7.51	up	0.0249	0.1026
s__Lactobacillus_pontis	7.48	up	0.0128	0.0662
s__Citrobacter_freundii_complex_sp._CFNIH4	7.33	up	0.0001	0.0019
s__Enterobacter_sp._BWH64	7.29	up	0.0387	0.1376
s__Streptococcus_phage_P5641	7.18	up	0.0159	0.0752
s__Leuconostoc_citreum	7.15	up	0	0
s__Clostridium_sp._DSM_8431	7.1	up	0.0049	0.0353
s__Streptococcus_sp._HMSC057E02	7.1	up	0.0106	0.0593
s__Lactobacillus_sp._UMNPBX5	7.05	up	0.0116	0.0618
s__Lactococcus_garvieae	6.84	up	0.0057	0.0385
s__Citrobacter_sp._A316	6.83	up	0	0
s__Gemmiger_sp._An194	6.82	up	0.0031	0.0257
s__Lactobacillus_kitasatonis	6.79	up	0.0159	0.0752
s__Enterobacter_sp._HPCN14	6.79	up	0.0186	0.0847
s__Dysgonamonadaceae_bacterium	6.62	up	0.0006	0.008
s__Prevotella_sp._CAG:485	6.44	up	0.0278	0.1103
s__Lactobacillus_nagelii	6.42	up	0.0007	0.0091
s__Ruminiclostridium_cellulolyticum	6.26	up	0.0391	0.1385
s__Prevotella_sp._KCOM_3155	6.16	up	0.0289	0.1131
s__Enterococcus_sp._HMSC072H05	6.16	up	0.0422	0.1447
s__Enterobacteria_phage_mEp043_c-1	6.07	up	0.0113	0.0607
s__Kluyvera_intermedia	5.99	up	0.0274	0.1096
s__Prolixibacteraceae_bacterium_JC036	5.97	up	0.0059	0.0393
s__Lachnospiraceae_bacterium_oral_taxon_096	5.91	up	0.0106	0.0593
s__Streptococcus_thermophilus_CAG:236	5.86	up	0	0
s__Enterobacter_sp._BIDMC_28	5.83	up	0.0119	0.0632
s__Lactobacillus_johnsonii	5.79	up	0.0111	0.0603
s__Citrobacter_farmeri	5.79	up	0.0474	0.1568
s__Clostridium_sp._CAG:343	5.76	up	0.0181	0.0829
s__Prevotella_sp._MSX73	5.76	up	0.0249	0.1026
s__Frankia_symbiont_of_Datisca_glomerata	5.75	up	0	0
s__Prevotella_enoeca	5.72	up	0.0048	0.0348
s__Enterococcus_sp._190-7	5.67	up	0.0009	0.0109
s__Blautia_glucerasea	5.61	up	0.0418	0.1441
s__Soehngenia_sp._W6	5.57	up	0.0042	0.0318
s__Enterococcus_sp._3H8_DIV0648	5.55	up	0.0075	0.0469
s__Prevotella_maculosa	5.55	up	0.0304	0.1175
s__Enterococcus_canis	5.52	up	0.0113	0.0607
s__Burkholderia_cepacia	5.52	up	0.0357	0.1309
s__Prevotella_colorans	5.51	up	0.0024	0.0216
s__Enterococcus_sp._RIT-PI-f	5.49	up	0.0447	0.1509
s__Streptococcus_milleri	5.45	up	0.0013	0.0142
s__Enterobacter_sp._HMSC055A11	5.45	up	0.0082	0.0497
s__Weissella_confusa	5.43	up	0	0
s__Streptococcus_phage_5093	5.42	up	0.0001	0.0019
s__Actinomyces_sp._CtC_72	5.35	up	0.0137	0.0692
s__Enterococcus_dispar	5.33	up	0.0016	0.0166
s__Kalamiella_piersonii	5.29	up	0.0033	0.0265
s__Salmonella_bongori	5.29	up	0.0254	0.1042
s__Prevotella_saccharolytica	5.26	up	0.0289	0.1131
s__Prevotella_sp._kh1p2	5.24	up	0.0317	0.1203
s__Bifidobacterium_sp._MSTE12	5.23	up	0.0117	0.0622
s__Prevotella_jejuni	5.22	up	0.0482	0.1585
s__Enterococcus_phage_EFP01	5.18	up	0.0248	0.1026
s__Enterobacter_sp._BIDMC_27	5.17	up	0.0055	0.0377
s__Prevotella_sp._oral_taxon_376	5.17	up	0.0154	0.0741
s__uncultured_bacterium_HHV35	5.14	up	0.0309	0.1186
s__Bacteroides_timonensis	5.13	up	0.0022	0.0202
s__Thermoanaerobacterium_aotearoense	5.1	up	0.0023	0.021
s__Parabacteroides_sp._AF14-59	5.08	up	0.0289	0.1131
s__Prevotella_denticola	5.04	up	0.0078	0.0478
s__Prevotella_histicola	5.04	up	0.023	0.097
s__Enterococcus_canintestini	5.03	up	0.0003	0.0046
s__bacterium_0.1xD8-82	5.02	up	0.0043	0.0322
s__Citrobacter_sp._KTE30	5	up	0.0018	0.0176
s__Citrobacter_sp._MGH105	5	up	0.0057	0.0385
s__Enterococcus_sp._Marseille-P4358	5	up	0.011	0.06
s__[Hallella]_seregens	4.99	up	0.0059	0.0393
s__Citrobacter_sp._wls827	4.97	up	0.001	0.0117
s__Streptococcus_phage_YMC-2011	4.97	up	0.0142	0.071
s__Enterococcus_avium	4.88	up	0.01	0.057
s__Enterococcus_cecorum	4.85	up	0.0021	0.0195
s__Prevotella_sp._HUN102	4.8	up	0.018	0.0828
s__Phocaeicola_abscessus	4.79	up	0.0304	0.1175
s__Leuconostoc_unclassified	4.77	up	0	0
s__Bacillus_sp._03113	4.77	up	0.0097	0.0559
s__Citrobacter_sp._MGH106	4.76	up	0.0289	0.1131
s__Lactobacillus_amylovorus	4.72	up	0.014	0.0704
s__Prevotella_baroniae	4.71	up	0.017	0.0791
s__Faecalibacterium_sp._An77	4.7	up	0.0374	0.134
s__Enterobacter_sp._MGH_24	4.66	up	0.0054	0.0377
s__Enterococcus_sp._kppr-6	4.63	up	0.001	0.0117
s__Lactobacillus_acidophilus	4.61	up	0.0021	0.0195
s__Enterobacter_sp._B509	4.6	up	0.0447	0.1509
s__Streptococcus_thermophilus	4.51	up	0	0
s__Streptococcus_phage_CHPC1230	4.49	up	0.0413	0.1429
s__Lactobacillus_amylovorus_CAG:719	4.48	up	0.0148	0.0726
s__Citrobacter_sp._MH181794	4.43	up	0.0064	0.0418
s__Cellulosilyticum_ruminicola	4.43	up	0.0145	0.0721
s__Anaplasma_phagocytophilum	4.39	up	0.0059	0.0393
s__Prevotella_sp._KH2C16	4.31	up	0.0309	0.1186
s__Citrobacter_sp._YR018	4.28	up	0.0005	0.007
s__Clostridiales_bacterium_59_14	4.21	up	0.013	0.0668
s__Lactobacillus_antri	4.2	up	0.0059	0.0393
s__Lactobacillus_siliginis	4.18	up	0.0092	0.0542
s__Enterobacter_sp._DE0047	4.18	up	0.0199	0.0887
s__Lactobacillus_sp._OTU4228	4.12	up	0.0222	0.0942
s__Citrobacter_sp._wls620	4.12	up	0.0222	0.0942
s__Pseudomonas_stutzeri	4.11	up	0.0058	0.0391
s__Streptococcus_sp._HMSC078H03	4.09	up	0	0
s__Leuconostoc_lactis	4.07	up	0.0001	0.0019
s__Burkholderia_unclassified	4.06	up	0.0216	0.0926
s__Streptococcus_sp._HMSC064D12	4	up	0	0
s__Serratia_sp._TEL	3.99	up	0.0014	0.0149
s__Valsa_mali	3.98	up	0	0
s__Marinilabiliaceae_bacterium_JC017	3.93	up	0	0
s__Frankia_symbiont_of_Coriaria_nepalensis	3.92	up	0	0
s__Lactococcus_unclassified	3.91	up	0.0002	0.0034
s__Lactococcus_lactis	3.91	up	0.0021	0.0195
s__uncultured_bacterium_pAB2	3.89	up	0.0017	0.0172
s__Larkinella_sp._C7	3.88	up	0.0007	0.0091
s__Ancrocorticia_populi	3.83	up	0.0354	0.13
s__Citrobacter_sp._TBCS-11	3.83	up	0.0475	0.1568
s__Streptococcus_sp._FDAARGOS_192	3.82	up	0	0
s__Streptococcus_sp._SR4	3.82	up	0	0
s__Streptococcus_sp._HMSC072C09	3.81	up	0.0001	0.0019
s__Cronobacter_muytjensii	3.8	up	0.0334	0.1249
s__Schaalia_georgiae	3.78	up	0.0099	0.0565
s__Citrobacter_sp._wls712	3.76	up	0.0038	0.0297
s__Streptococcus_sp._HPH0090	3.73	up	0	0
s__Streptococcus_salivarius_CAG:79	3.72	up	0	0
s__Streptococcus_sp._HMSC057G03	3.72	up	0	0
s__Streptococcus_sp._C150	3.72	up	0	0
s__Streptococcus_vestibularis	3.71	up	0	0
s__Streptococcus_sp._HMSC061E03	3.7	up	0	0
s__Subdoligranulum_variabile	3.7	up	0.0026	0.023
s__Faecalibacterium_sp._CAG:82-related_59_9	3.69	up	0.0338	0.1256
s__Streptococcus_sp._HMSC065C01	3.68	up	0	0
s__Subdoligranulum_sp._APC924/74	3.68	up	0.0088	0.0524
s__Mobilibacterium_timonense	3.67	up	0.0094	0.0552
s__Atlantibacter_hermannii	3.66	up	0.0129	0.0665
s__Enterobacter_sp._AG326	3.63	up	0.011	0.06
s__Streptococcus_sp._HMSC065E03	3.62	up	0	0
s__Streptococcus_sp._HMSC078H12	3.59	up	0	0
s__Streptococcus_sp._HMSC078D09	3.56	up	0	0
s__Bacteroides_ilei	3.56	up	0.0049	0.0353
s__Streptococcus_sp._LPB0220	3.55	up	0	0
s__Streptococcus_sp._DD13	3.54	up	0	0
s__Clostridiales_bacterium_VE202-09	3.54	up	0.0028	0.0239
s__Pediococcus_damnosus	3.54	up	0.0063	0.0413
s__Streptococcus_sp._HMSC076C09	3.52	up	0	0
s__Lactobacillus_paracasei	3.52	up	0.0055	0.0377
s__Streptococcus_sp._HMSC068F04	3.51	up	0	0
s__Enterococcus_gallinarum	3.5	up	0.002	0.019
s__Streptococcus_sp._HMSC074F05	3.45	up	0	0
s__Streptococcus_parasanguinis	3.44	up	0	0
s__Streptococcus_sp._HSISM1	3.44	up	0	0
s__Streptococcus_sp._DD10	3.44	up	0	0
s__Streptococcus_respiraculi	3.42	up	0	0
s__Pseudomonas_putida	3.42	up	0.0014	0.0149
s__Propionibacterium_acidifaciens	3.41	up	0.0034	0.0272
s__Streptococcus_sp._HSISS1	3.4	up	0	0
s__Subdoligranulum_sp._60_17	3.4	up	0.0296	0.115
s__Streptococcus_sp._HMSC072G04	3.39	up	0	0
s__Paenarthrobacter_nicotinovorans	3.39	up	0	0
s__Streptococcus_sp._HSISS2	3.37	up	0	0
s__Citrobacter_europaeus	3.37	up	0.0039	0.0303
s__Streptococcus_sp._596553	3.37	up	0.0287	0.1131
s__Candidatus_Saccharibacteria_bacterium	3.36	up	0.0002	0.0034
s__Burkholderia_seminalis	3.35	up	0.0222	0.0942
s__Streptococcus_salivarius	3.34	up	0	0
s__Streptococcus_sp._HMSC072D03	3.32	up	0	0
s__Streptococcus_sp._HMSC064H09	3.31	up	0	0
s__Streptococcus_infantarius	3.31	up	0	0
s__Streptococcus_peroris	3.3	up	0.0009	0.0109
s__Enterobacter_sp._NFIX58	3.26	up	0.0491	0.1602
s__Streptococcus_sp._HMSC10E12	3.25	up	0	0
s__Maribacter_sp._PoM-212	3.25	up	0.0272	0.1091
s__Streptococcus_sp._HSISS3	3.24	up	0	0
s__Desertifilum_sp._IPPAS_B-1220	3.23	up	0	0
s__Streptococcus_sp._HMSC073D05	3.2	up	0	0
s__Streptococcus_sp._449_SSPC	3.15	up	0	0
s__Klebsiella_sp._Mich._61	3.15	up	0.0253	0.1039
s__Lactobacillus_unclassified	3.1	up	0.0426	0.1459
s__Streptococcus_sp._HMSC065H07	3.08	up	0	0
s__Streptococcus_unclassified	3.07	up	0	0
s__Streptococcus_sp._CCH8-C6	3.07	up	0.0001	0.0019
s__TM7_phylum_sp._oral_taxon_352	3.06	up	0.0001	0.0019
s__Lachnospiraceae_bacterium_AM23-7LB	3.05	up	0.0003	0.0046
s__Lachnospiraceae_bacterium_AM25-27	3.05	up	0.0006	0.008
s__Streptococcus_sp._CCH8-H5	3.03	up	0	0
s__bacterium_D16-50	3.03	up	0.0132	0.0675
s__Streptococcus_sp._ACS2	3.02	up	0	0
s__Ruminococcaceae_bacterium_cv2	3.02	up	0.0488	0.1596
s__TM7_phylum_sp._oral_taxon_346	3	up	0.0055	0.0377
s__Enterobacter_sp._WCHEs120002	3	up	0.0432	0.1474
s__Catonella_sp.	2.98	up	0.0009	0.0109
s__Lachnospiraceae_bacterium_AM10-38	2.97	up	0.0004	0.0059
s__Clostridium_thiosulfatireducens	2.97	up	0.0005	0.007
s__Streptococcus_canis	2.96	up	0	0
s__Streptococcus_sp._HMSC062B01	2.96	up	0	0
s__Streptococcus_infantis	2.95	up	0	0
s__Candidatus_Saccharibacteria_unclassified	2.94	up	0.0001	0.0019
s__TM7_phylum_sp._oral_taxon_353	2.94	up	0.0001	0.0019
s__Enterobacter_sp._T1-1	2.94	up	0.0474	0.1568
s__Streptococcus_equinus	2.93	up	0	0
s__Streptococcus_sp._HMSC10A01	2.93	up	0.0002	0.0034
s__Streptococcus_sp._Marseille-P5794	2.93	up	0.0056	0.0382
s__Streptococcus_sp._CCH5-D3	2.92	up	0	0
s__Streptococcus_sp._2_1_36FAA	2.92	up	0.0001	0.0019
s__Streptococcus_gallolyticus	2.91	up	0	0
s__Leuconostoc_mesenteroides	2.91	up	0.0003	0.0046
s__Marinifilum_sp._JC120	2.91	up	0.0028	0.0239
s__Paraclostridium_benzoelyticum	2.91	up	0.0032	0.0263
s__Streptococcus_sp._F0441	2.9	up	0	0
s__Lachnospiraceae_bacterium_AM21-21	2.89	up	0.0005	0.007
s__Lachnospiraceae_bacterium_AM26-1LB	2.82	up	0.0007	0.0091
s__Streptococcus_sobrinus	2.81	up	0.0001	0.0019
s__Lachnospiraceae_bacterium_CAG:25	2.79	up	0.0008	0.0101
s__Frisingicoccus_caecimuris	2.78	up	0.0148	0.0726
s__Eubacterium_sp._ER2	2.77	up	0.0097	0.0559
s__Streptococcus_sp._KCOM_2412	2.76	up	0.0154	0.0741
s__Enterobacter_unclassified	2.73	up	0.012	0.0634
s__Pueribacillus_theae	2.73	up	0.0123	0.0645
s__Porphyromonas_sp.	2.73	up	0.0267	0.1079
s__Streptococcus_gordonii	2.72	up	0	0
s__uncultured_Caudovirales_phage	2.72	up	0.0333	0.1247
s__Trueperella_pyogenes	2.7	up	0	0
s__Streptococcus_sp._Marseille-P7375	2.7	up	0.0022	0.0202
s__Bifidobacterium_dentium	2.7	up	0.0023	0.021
s__TM7_phylum_sp._oral_taxon_957	2.7	up	0.0046	0.0337
s__Atopobium_parvulum	2.7	up	0.0188	0.0853
s__Streptococcus_equi	2.7	up	0.0364	0.133
s__Gemmiger_formicilis	2.69	up	0.0112	0.0605
s__Actinomyces_mediterranea	2.69	up	0.0147	0.0726
s__[Clostridium]_aerotolerans	2.68	up	0.0241	0.1001
s__Clostridium_fallax	2.68	up	0.0475	0.1568
s__Enterococcus_sp._ARL09-542	2.66	up	0	0
s__Streptococcus_sp._oral_taxon_431	2.66	up	0.0009	0.0109
s__Streptococcus_sp._oral_taxon_071	2.64	up	0.0001	0.0019
s__Streptococcus_sp._C300	2.64	up	0.0027	0.0236
s__TM7_phylum_sp._oral_taxon_488	2.64	up	0.0033	0.0265
s__Streptococcus_sp._AS14	2.63	up	0.002	0.019
s__Cellulomonas_flavigena	2.62	up	0.0003	0.0046
s__[Clostridium]_methoxybenzovorans	2.62	up	0.0474	0.1568
s__Coprobacillus_sp._AM17-34	2.61	up	0.0137	0.0692
s__Streptococcus_constellatus	2.6	up	0	0
s__Candidatus_Saccharibacteria_oral_taxon_TM7x	2.59	up	0.0001	0.0019
s__Eggerthella_sp._HGA1	2.55	up	0.0018	0.0176
s__Streptococcus_sp._CCH8-G7	2.54	up	0.0002	0.0034
s__Eggerthella_sp._1_3_56FAA	2.54	up	0.0006	0.008
s__Fusicatenibacter_sp._2789STDY5834925	2.54	up	0.0299	0.116
s__Clostridiales_Family_XIII._Incertae_Sedis_unclassified	2.53	up	0.0009	0.0109
s__Bacteroides_sp._An322	2.53	up	0.0251	0.1032
s__Enterobacter_sp._MGH_25	2.52	up	0.0009	0.0109
s__Actinomyces_urogenitalis	2.51	up	0.0393	0.139
s__Cutibacterium_acnes	2.5	up	0.0042	0.0318
s__Actinomyces_bouchesdurhonensis	2.49	up	0	0
s__Streptococcus_sp._B4	2.48	up	0.0001	0.0019
s__Clostridiales_bacterium_Nov_37_41	2.48	up	0.0041	0.0314
s__Clostridium_sp._AT4	2.47	up	0.0078	0.0478
s__Kytococcus_sedentarius	2.46	up	0	0
s__Streptococcus_sp._oral_taxon_056	2.46	up	0.0025	0.0223
s__Firmicutes_bacterium_CAG:270	2.46	up	0.0043	0.0322
s__Streptococcus_sp._oral_taxon_064	2.45	up	0.001	0.0117
s__Actinomyces_sp._ICM58	2.44	up	0	0
s__Enterobacter_hormaechei	2.43	up	0.0286	0.1128
s__Barnesiella_intestinihominis	2.42	up	0.0383	0.1369
s__Eggerthella_unclassified	2.41	up	0.0033	0.0265
s__Eggerthella_lenta	2.4	up	0.0018	0.0176
s__Streptococcus_sp._DORA_10	2.4	up	0.0035	0.0279
s__Actinomyces_sp._ph3	2.39	up	0.0001	0.0019
s__Enterobacter_sp._C6	2.39	up	0.0373	0.134
s__Trichococcus_collinsii	2.38	up	0	0
s__Streptococcus_sp._HMSC071D03	2.38	up	0.0019	0.0184
s__Weissella_unclassified	2.36	up	0	0
s__Streptococcus_sp._HMSC34B10	2.36	up	0.0013	0.0142
s__Streptococcus_sp._KCJ4932	2.35	up	0.0042	0.0318
s__Actinomyces_sp._oral_taxon_181	2.34	up	0	0
s__[Eubacterium]_sulci	2.34	up	0.0017	0.0172
s__Clostridium_perfringens	2.33	up	0.026	0.1058
s__Lactobacillus_sp._ATCC_15578	2.32	up	0.0158	0.075
s__Actinomyces_sp._S6-Spd3	2.3	up	0.0001	0.0019
s__Lachnospiraceae_bacterium_TF10-8AT	2.3	up	0.0125	0.0649
s__Actinomyces_sp._oral_taxon_180	2.26	up	0	0
s__[Eubacterium]_infirmum	2.25	up	0.0017	0.0172
s__Streptococcus_lutetiensis	2.24	up	0.0012	0.0135
s__Clostridium_sp._ATCC_29733	2.24	up	0.0427	0.1459
s__Actinomyces_sp._oral_taxon_172	2.22	up	0	0
s__Propionibacterium_sp._JV5	2.21	up	0	0
s__Actinomyces_graevenitzii	2.2	up	0	0
s__Paraclostridium_bifermentans	2.19	up	0.0031	0.0257
s__Citrobacter_sp._L55	2.19	up	0.0145	0.0721
s__Sanguibacter_keddieii	2.18	up	0	0
s__Isoptericola_variabilis	2.18	up	0	0
s__Bacillus_muralis	2.17	up	0.0362	0.1324
s__Lachnospiraceae_bacterium_5_1_63FAA	2.15	up	0.0168	0.0783
s__Streptococcus_sanguinis	2.14	up	0	0
s__Bradyrhizobium_sp._MOS002	2.14	up	0.0208	0.0905
s__Streptococcus_sp._F0442	2.13	up	0.0001	0.0019
s__Blautia_sp._AF19-1	2.13	up	0.0151	0.0733
s__Actinomyces_sp._ICM54	2.12	up	0	0
s__Streptococcus_sp.	2.12	up	0.0001	0.0019
s__Actinomycetaceae_unclassified	2.11	up	0	0
s__Schaalia_meyeri	2.1	up	0	0
s__Actinomyces_sp._HMSC035G02	2.09	up	0	0
s__Citrobacter_sp._SNU_WT2	2.09	up	0.0189	0.0856
s__Lachnospiraceae_bacterium_Choco86	2.08	up	0.0018	0.0176
s__Actinomyces_sp._HPA0247	2.05	up	0	0
s__Anaerostipes_hadrus	2.05	up	0.0062	0.0409
s__Chryseobacterium_cucumeris	2.05	up	0.0071	0.0455
s__Odoribacter_sp._OF09-27XD	2.05	up	0.0365	0.133
s__Mycobacteroides_abscessus	2.03	up	0	0
s__Clostridiaceae_bacterium	2.03	up	0.0374	0.134
s__Saccharomyces_cerevisiae	2.02	up	0.005	0.0356
s__Granulicatella_elegans	2.01	up	0.0103	0.0582
s__Actinomyces_sp.	2	up	0	0
s__Ruminococcus_sp._CAG:17	2	up	0.0011	0.0126
s__Oribacterium_parvum	2	up	0.0032	0.0263
s__Actinomyces_sp._ICM39	1.99	up	0	0
s__Actinomyces_sp._oral_taxon_178	1.99	up	0	0
s__Gordonibacter_pamelaeae	1.99	up	0.0296	0.115
s__Pseudocitrobacter_sp._RIT_415	1.99	up	0.0493	0.1607
s__Streptococcus_mutans	1.98	up	0	0
s__Enterobacter_huaxiensis	1.98	up	0.0043	0.0322
s__Bifidobacterium_merycicum	1.98	up	0.0075	0.0469
s__Enterococcus_mundtii	1.98	up	0.0097	0.0559
s__Schaalia_odontolytica	1.97	up	0	0
s__Rothia_aeria	1.97	up	0	0
s__Weissella_cibaria	1.97	up	0.0043	0.0322
s__Flavonifractor_sp._An10	1.97	up	0.0369	0.1339
s__Enterobacter_soli	1.97	up	0.0372	0.134
s__Streptococcus_sp._I-G2	1.96	up	0.0001	0.0019
s__Paludibacter_sp._SCN_50-10	1.96	up	0.0147	0.0726
s__Ruminococcus_unclassified	1.95	up	0.0195	0.0874
s__Halomonas_heilongjiangensis	1.94	up	0.0003	0.0046
s__Streptococcus_sp._I-P16	1.93	up	0.0001	0.0019
s__Rothia_sp._HMSC065G12	1.93	up	0.0011	0.0126
s__Solobacterium_moorei	1.93	up	0.0063	0.0413
s__Firmicutes_bacterium_CAG:176_63_11	1.93	up	0.0348	0.1291
s__Firmicutes_bacterium_AM31-12AC	1.92	up	0.0092	0.0542
s__Clostridium_sp._KNHs205	1.92	up	0.0479	0.1579
s__Eggerthella_sp._AM16-19	1.91	up	0.0453	0.1522
s__Actinomyces_sp._oral_taxon_877	1.89	up	0.001	0.0117
s__uncultured_archaeon	1.89	up	0.014	0.0704
s__Prevotella_sp._P3-122	1.88	up	0.0202	0.0894
s__Bacteroides_sp._3_1_13	1.88	up	0.0391	0.1385
s__Streptococcus_sp._343_SSPC	1.86	up	0.0004	0.0059
s__Ruminococcus_sp._AM45-9BH	1.85	up	0.0018	0.0176
s__Klebsiella_sp._FDAARGOS_511	1.85	up	0.008	0.049
s__Romboutsia_weinsteinii	1.84	up	0.0133	0.0678
s__Blautia_producta	1.84	up	0.0249	0.1026
s__Actinomyces_sp._ICM47	1.8	up	0	0
s__Xylanimonas_cellulosilytica	1.8	up	0	0
s__Streptococcus_sp._A12	1.77	up	0.0002	0.0034
s__Actinomyces_dentalis	1.77	up	0.0053	0.0375
s__Actinobacteria_unclassified	1.76	up	0	0
s__Roseburia_sp._CAG:471	1.76	up	0.0271	0.1091
s__Coprococcus_sp._AF18-48	1.74	up	0.0447	0.1509
s__Streptococcus_sp._JS71	1.73	up	0.0003	0.0046
s__Butyricicoccus_sp._TM10-16AC	1.73	up	0.0241	0.1001
s__Streptococcus_australis	1.71	up	0.0002	0.0034
s__Enterobacter_roggenkampii	1.71	up	0.0175	0.0807
s__Kocuria_rhizophila	1.69	up	0.0017	0.0172
s__Paeniclostridium_sordellii	1.69	up	0.0082	0.0497
s__Saccharomyces_cerevisiae_x_Saccharomyces_kudriavzevii	1.68	up	0.0056	0.0382
s__Alteromonas_macleodii	1.68	up	0.0082	0.0497
s__Streptococcus_sinensis	1.66	up	0.0435	0.1481
s__Actinomyces_unclassified	1.65	up	0	0
s__Streptococcus_oralis	1.64	up	0.0003	0.0046
s__Streptococcus_sp._bf_0095	1.63	up	0.0003	0.0046
s__Streptococcus_sp._Marseille-P6264	1.62	up	0.003	0.0252
s__Coprobacillus_sp._AM29-13	1.62	up	0.0288	0.1131
s__Ruminococcus_sp._CAG:9-related_41_34	1.62	up	0.0296	0.115
s__Citrobacter_sp._BIDMC108	1.62	up	0.0324	0.1223
s__Eubacterium_sp._3_1_31	1.62	up	0.035	0.1292
s__Enterobacter_cloacae	1.62	up	0.0469	0.1557
s__Peptoniphilus_lacrimalis	1.61	up	0	0
s__Streptococcaceae_bacterium	1.61	up	0.0017	0.0172
s__Coprococcus_sp._AF21-14LB	1.61	up	0.0257	0.1052
s__Dialister_pneumosintes	1.6	up	0.0046	0.0337
s__Prevotella_bryantii	1.58	up	0.0122	0.0642
s__Blautia_sp._OF03-13	1.58	up	0.0374	0.134
s__Blautia_sp._AF14-40	1.57	up	0.0046	0.0337
s__Clostridia_unclassified	1.57	up	0.0498	0.1614
s__Streptococcus_sp._CECT_9732	1.56	up	0.0072	0.0459
s__Ruminococcus_sp._AM46-18	1.55	up	0.0008	0.0101
s__Ruminococcus_obeum_CAG:39	1.55	up	0.0328	0.1232
s__Subdoligranulum_sp._OF01-18	1.55	up	0.044	0.1491
s__Ruminococcus_sp._AM23-1LB	1.54	up	0.0024	0.0216
s__Ruminococcus_sp._AM54-14NS	1.53	up	0.0009	0.0109
s__Firmicutes_bacterium_TM09-10	1.53	up	0.0078	0.0478
s__Ruminococcus_sp._AM44-9AT	1.52	up	0.0003	0.0046
s__Ruminococcus_sp._AF14-10	1.52	up	0.0096	0.0557
s__Peptostreptococcus_anaerobius	1.52	up	0.0209	0.0905
s__Citrobacter_braakii	1.5	up	0.0317	0.1203
s__Blautia_sp._AF19-10LB	1.49	up	0.0006	0.008
s__Ruminococcus_sp._AM34-9LB	1.49	up	0.0042	0.0318
s__Ruminococcus_sp._CAG:9	1.47	up	0.003	0.0252
s__Ruminococcus_sp._OM05-7	1.47	up	0.0469	0.1557
s__Streptomyces_sp._MnatMP-M27	1.46	up	0.0002	0.0034
s__Bifidobacterium_bifidum	1.46	up	0.0004	0.0059
s__Streptococcus_sp._HMSC056C01	1.46	up	0.0032	0.0263
s__Clostridiales_bacterium_42_27	1.46	up	0.0112	0.0605
s__Ruminococcus_sp._AF19-29	1.45	up	0.0019	0.0184
s__Blautia_sp._AF32-4BH	1.45	up	0.0317	0.1203
s__Streptococcus_pseudopneumoniae	1.44	up	0.0001	0.0019
s__Citrobacter_portucalensis	1.44	up	0.0099	0.0565
s__Ruminococcus_sp._TF11-2AC	1.43	up	0.003	0.0252
s__Ruminococcus_sp._AM40-10AC	1.43	up	0.003	0.0252
s__Blautia_sp._OM07-19	1.42	up	0.005	0.0356
s__Klebsiella_sp._OBRC7	1.42	up	0.027	0.109
s__Ruminococcus_sp._AM18-15	1.41	up	0.0015	0.0159
s__Blautia_sp._AF34-10	1.41	up	0.0209	0.0905
s__Streptococcus_viridans	1.4	up	0.0006	0.008
s__Ruminococcus_sp._TF06-23	1.4	up	0.0037	0.029
s__Ruminococcus_sp._AF33-11BH	1.4	up	0.0044	0.0329
s__Paenisporosarcina_sp._HGH0030	1.39	up	0.0071	0.0455
s__Ruminococcus_sp._5_1_39BFAA	1.39	up	0.0125	0.0649
s__Coprococcus_sp._AF27-8	1.38	up	0.0037	0.029
s__Ruminococcus_sp._OM02-16LB	1.38	up	0.0052	0.0369
s__Coprobacillus_sp._TM10-10	1.38	up	0.0125	0.0649
s__Streptococcus_intermedius	1.38	up	0.0375	0.1342
s__Ruminococcus_sp._AM50-15BH	1.37	up	0.0057	0.0385
s__Ruminococcus_sp._AM42-10AC	1.36	up	0.0057	0.0385
s__Ruminococcus_sp._AM12-48	1.34	up	0.0399	0.1408
s__Ruminococcus_sp._AF25-28AC	1.32	up	0.0028	0.0239
s__Ruminococcus_sp._AM07-21	1.31	up	0.0009	0.0109
s__Ruminococcus_sp._AF14-5	1.31	up	0.0175	0.0807
s__Firmicutes_bacterium_AM10-47	1.31	up	0.035	0.1292
s__Ruminococcus_sp._TM10-9AT	1.3	up	0.0018	0.0176
s__Blautia_sp._Marseille-P3087	1.3	up	0.045	0.1517
s__Blautia_wexlerae	1.29	up	0.0145	0.0721
s__[Clostridium]_aminophilum	1.29	up	0.0286	0.1128
s__Streptococcus_sp._400_SSPC	1.28	up	0.0011	0.0126
s__Citrobacter_sp._MGH109	1.27	up	0.0194	0.0874
s__Blautia_sp._An46	1.26	up	0.0055	0.0377
s__Streptococcus_sp._CCUG_49591	1.26	up	0.0147	0.0726
s__Ruminococcus_sp._SR1/5	1.26	up	0.0233	0.098
s__Klebsiella_aerogenes	1.26	up	0.0317	0.1203
s__Streptococcus_mitis	1.22	up	0.0002	0.0034
s__Ruminococcus_sp._AM36-17	1.22	up	0.0041	0.0314
s__Ruminococcus_sp._AM30-15AC	1.22	up	0.0078	0.0478
s__Citrobacter_unclassified	1.21	up	0.0157	0.0746
s__Ruminococcus_sp._TM09-4	1.2	up	0.0162	0.0761
s__Lactobacillus_farraginis	1.19	up	0.0004	0.0059
s__Clostridium_sp._AF15-6B	1.19	up	0.0452	0.1522
s__Subdoligranulum_unclassified	1.18	up	0.0296	0.115
s__Streptococcus_rubneri	1.17	up	0.0005	0.007
s__Ruminococcus_sp._AM28-41	1.17	up	0.0075	0.0469
s__Clostridium_sp._SY8519	1.17	up	0.0168	0.0783
s__Bacillus_velezensis	1.16	up	0.0072	0.0459
s__Ruminococcus_sp._AM45-2	1.16	up	0.0103	0.0582
s__Ruminococcus_sp._AF41-9	1.16	up	0.0328	0.1232
s__Ruminococcus_sp._AM32-17LB	1.15	up	0.0399	0.1408
s__Ruminococcus_sp._AM29-12LB	1.13	up	0.0484	0.1585
s__Blautia_sp._AF22-5LB	1.12	up	0.0277	0.1101
s__Enterococcus_durans	1.12	up	0.0469	0.1557
s__Ruminococcus_sp._AF17-22AC	1.1	up	0.0484	0.1585
s__Enterobacter_cancerogenus	1.09	up	0.0063	0.0413
s__Clostridiales_bacterium_VE202-03	1.09	up	0.0266	0.1079
s__Carboxydocella_sp._JDF658	1.08	up	0.0096	0.0557
s__Ruminococcus_sp._AF25-23LB	1.08	up	0.0195	0.0874
s__Lachnospiraceae_bacterium	1.08	up	0.0328	0.1232
s__Clostridium_sp._AF36-18BH	1.07	up	0.0413	0.1429
s__Dorea_unclassified	1.06	up	0.0062	0.0409
s__Enterobacterales_unclassified	1.06	up	0.0374	0.134
s__Ruminococcus_sp._AM58-7XD	1.05	up	0.005	0.0356
s__Streptococcus_sp._LQJ-218	1.05	up	0.013	0.0668
s__Flavonifractor_plautii	1.05	up	0.0233	0.098
s__Blautia_obeum	1.05	up	0.0387	0.1376
s__Bifidobacterium_pseudocatenulatum	1.04	up	0.0157	0.0746
s__Streptococcus_sp._1171_SSPC	1.04	up	0.0261	0.1061
s__Turicibacter_sanguinis	1.03	up	0.0062	0.0409
s__Lachnospiraceae_bacterium_1_1_57FAA	1.03	up	0.007	0.0451
s__Klebsiella_huaxiensis	1.03	up	0.0095	0.0557
s__Prevotella_sp._CAG:474	1.03	up	0.0296	0.115
s__Lachnospiraceae_bacterium_9_1_43BFAA	1.03	up	0.0317	0.1203
s__Streptococcus_timonensis	1.02	up	0.0045	0.0334
s__Corynebacterium_striatum	1.02	up	0.0132	0.0675
s__Ruminococcus_sp._AM22-13	1.01	up	0.0033	0.0265
s__Eubacterium_sp._CAG:251	1.01	up	0.0148	0.0726
s__Pediococcus_pentosaceus	-1	down	0.0026	0.023
s__Lactobacillus_mucosae	-1.02	down	0.0037	0.029
s__Bacteroides_sp._An269	-1.03	down	0.0075	0.0469
s__Acetatifactor_muris	-1.04	down	0.0109	0.0597
s__Megamonas_funiformis	-1.08	down	0.0306	0.1177
s__Clostridium_celatum	-1.11	down	0.0123	0.0645
s__Oscillibacter_sp._57_20	-1.12	down	0.0198	0.0884
s__Rothia_sp._HMSC065C12	-1.13	down	0.0051	0.0363
s__Azobacteroides_phage_ProJPt-Bp1	-1.14	down	0.0013	0.0142
s__Bacillus_pumilus	-1.14	down	0.0374	0.134
s__Megamonas_unclassified	-1.17	down	0.0004	0.0059
s__Prevotella_sp._P4-51	-1.17	down	0.0019	0.0184
s__Butyricimonas_sp._Marseille-P4593	-1.17	down	0.0041	0.0314
s__Clostridium_sp._CAG:590	-1.17	down	0.0201	0.0892
s__Clostridium_saudiense	-1.17	down	0.0369	0.1339
s__Bacteroides_faecis	-1.18	down	0.0016	0.0166
s__Prevotella_bivia	-1.23	down	0.014	0.0704
s__Bacteroides_sp._OF03-11BH	-1.24	down	0.0168	0.0783
s__Megamonas_sp._Calf98-2	-1.25	down	0.0014	0.0149
s__Prevotella_sp._Marseille-P4119	-1.25	down	0.0018	0.0176
s__Bacteroides_sp._A1C1	-1.25	down	0.0151	0.0733
s__Prevotella_intermedia	-1.26	down	0.0214	0.0919
s__Phascolarctobacterium_sp._CAG:266	-1.27	down	0.0151	0.0733
s__Prevotella_sp._P5-64	-1.29	down	0.0001	0.0019
s__Proteus_mirabilis	-1.33	down	0.0033	0.0265
s__Bacteroidaceae_unclassified	-1.37	down	0.0048	0.0348
s__Thauera_sp._2A1	-1.38	down	0	0
s__Prevotella_sp._CAG:732	-1.38	down	0.0022	0.0202
s__Succinatimonas_sp._CAG:777	-1.42	down	0.0165	0.0774
s__Roseibium_sediminis	-1.45	down	0	0
s__Proteobacteria_bacterium	-1.45	down	0.0001	0.0019
s__Bacteroides_gallinarum	-1.47	down	0.0195	0.0874
s__Lactobacillus_sp.	-1.48	down	0.0155	0.0744
s__Clostridium_sp._AF27-5AA	-1.49	down	0.0115	0.0616
s__Paraprevotella_xylaniphila	-1.5	down	0.0092	0.0542
s__Prevotella_sp._885	-1.51	down	0.0046	0.0337
s__bacterium_1XD8-76	-1.52	down	0.0497	0.1614
s__Parabacteroides_sp._AM58-2XD	-1.54	down	0.0207	0.0905
s__Prevotella_copri	-1.56	down	0.0107	0.0593
s__Jiulongibacter_sediminis	-1.57	down	0	0
s__Prevotella_copri_CAG:164	-1.59	down	0.0017	0.0172
s__Salmonella_phage_St162	-1.59	down	0.0336	0.1252
s__Bacteroides_sp._AM41-16	-1.61	down	0.0006	0.008
s__Prevotella_sp._P5-60	-1.62	down	0.0157	0.0746
s__Paraprevotella_clara	-1.63	down	0.001	0.0117
s__Sutterella_sp._KGMB03119	-1.63	down	0.0113	0.0607
s__Prevotella_sp._CAG:255	-1.63	down	0.0121	0.0638
s__Rothia_unclassified	-1.67	down	0.0002	0.0034
s__Prevotella_sp._AM42-24	-1.69	down	0.0005	0.007
s__Prevotella_sp._CAG:891	-1.7	down	0.0152	0.0736
s__Prevotella_unclassified	-1.72	down	0.0009	0.0109
s__Clostridium_sp._TF11-13AC	-1.72	down	0.003	0.0252
s__Butyricimonas_faecihominis	-1.73	down	0.0108	0.0593
s__Enterobacter_cloacae_complex_sp._FDA-CDC-AR_0164	-1.74	down	0.0336	0.1252
s__Eubacterium_sp._CAG:786	-1.75	down	0.0013	0.0142
s__Erysipelotrichaceae_bacterium_AF19-24AC	-1.76	down	0.0013	0.0142
s__Prevotella_sp._TF12-30	-1.76	down	0.0027	0.0236
s__Prevotella_sp._BCRC_81118	-1.78	down	0.0005	0.007
s__Rothia_sp._HMSC072B03	-1.78	down	0.003	0.0252
s__Rothia_sp._HMSC068F09	-1.78	down	0.0036	0.0286
s__Bacteroides_stercorirosoris	-1.79	down	0.0016	0.0166
s__Bacteroides_sp._AF20-13LB	-1.79	down	0.0048	0.0348
s__Bacteroides_sp._OF04-15BH	-1.8	down	0.0025	0.0223
s__Clostridium_sp._CAG:217	-1.82	down	0.0012	0.0135
s__Zoogloea_sp._1C4	-1.83	down	0	0
s__Sphingomonadaceae_unclassified	-1.84	down	0.0041	0.0314
s__Rothia_sp._HMSC069C03	-1.86	down	0.001	0.0117
s__Clostridium_sp._TF08-15	-1.86	down	0.0033	0.0265
s__Coprococcus_sp._AF16-22	-1.88	down	0.0031	0.0257
s__Acetobacter_sp._46_36	-1.88	down	0.0331	0.1241
s__Prevotella_sp._AM34-19LB	-1.89	down	0.0002	0.0034
s__Megasphaera_unclassified	-1.89	down	0.0005	0.007
s__Alistipes_indistinctus	-1.9	down	0.0207	0.0905
s__Clostridiaceae_bacterium_OM08-6BH	-1.9	down	0.0324	0.1223
s__Prevotella_sp._P3-120	-1.91	down	0.002	0.019
s__Rothia_mucilaginosa	-1.92	down	0	0
s__Rothia_sp._HMSC061C12	-1.92	down	0.0047	0.0344
s__Veillonella_sp._CAG:933	-1.93	down	0	0
s__Rothia_sp._HMSC072E10	-1.97	down	0.0009	0.0109
s__Butyricicoccus_sp._OM04-18BH	-1.97	down	0.0111	0.0603
s__Bacteroides_sp._CAG:144	-1.97	down	0.04	0.141
s__Prevotella_sp._CAG:520	-1.98	down	0.0078	0.0478
s__Firmicutes_bacterium_HGW-Firmicutes-9	-1.98	down	0.028	0.1109
s__Sutterella_sp._KLE1602	-1.98	down	0.0351	0.1292
s__Firmicutes_bacterium_CAG:176	-2	down	0.0317	0.1203
s__Salmonella_phage_SEE-1	-2.03	down	0.0011	0.0126
s__Rothia_sp._HMSC062F03	-2.05	down	0.0003	0.0046
s__Bacteroides_sp._An279	-2.05	down	0.0096	0.0557
s__Clostridium_sp._AM34-9AC	-2.07	down	0.0137	0.0692
s__Clostridium_cuniculi	-2.11	down	0.012	0.0634
s__Monoglobus_pectinilyticus	-2.14	down	0.0239	0.1001
s__Flavonifractor_sp._An82	-2.16	down	0.0427	0.1459
s__Bacteroides_sp._KCTC_15687	-2.19	down	0.0008	0.0101
s__Acinetobacter_sp.	-2.23	down	0.0003	0.0046
s__Rothia_sp._HMSC078H08	-2.24	down	0.0099	0.0565
s__Firmicutes_bacterium_CAG:65	-2.26	down	0.0125	0.0649
s__Prevotella_marseillensis	-2.3	down	0.0001	0.0019
s__Prevotella_sp._AM23-5	-2.32	down	0	0
s__Rothia_sp._HMSC061E04	-2.32	down	0.0091	0.0539
s__Bacteroides_sp._CAG:927	-2.35	down	0.0001	0.0019
s__Candidatus_Gastranaerophilales_bacterium	-2.36	down	0.0193	0.0872
s__Rothia_sp._HMSC065B04	-2.4	down	0.0048	0.0348
s__Rothia_sp._HMSC069C10	-2.42	down	0.0195	0.0874
s__Porphyromonas_gulae	-2.48	down	0.0028	0.0239
s__Clostridium_sp._44_14	-2.5	down	0.0184	0.084
s__Haemophilus_sp._HMSC068C11	-2.51	down	0.0091	0.0539
s__Alistipes_sp._Marseille-P5997	-2.58	down	0	0
s__Sutterella_unclassified	-2.65	down	0.0013	0.0142
s__Prevotella_sp._CAG:604	-2.66	down	0.0001	0.0019
s__Eubacterium_sp._AF22-8LB	-2.72	down	0.0005	0.007
s__Clostridiales_bacterium_NK3B98	-2.76	down	0.0065	0.0422
s__Prevotella_amnii	-2.77	down	0.0218	0.0931
s__Coprococcus_sp._ART55/1	-2.79	down	0.006	0.0398
s__Roseburia_sp._CAG:100	-2.8	down	0.0271	0.1091
s__Eubacterium_sp._CAG:581	-2.81	down	0	0
s__Salmonella_virus_SE1	-2.86	down	0.0003	0.0046
s__Prevotella_stercorea_CAG:629	-2.88	down	0	0
s__Ruminococcus_sp._JE7A12	-2.91	down	0	0
s__Shewanella_sp._phage_3/49	-2.94	down	0.0074	0.0469
s__Bacteroides_sp._AF18-33	-2.97	down	0	0
s__Prevotellaceae_unclassified	-3.13	down	0	0
s__Rothia_sp._HMSC068E02	-3.29	down	0.0372	0.134
s__Rothia_sp._HMSC075F09	-3.35	down	0.015	0.0733
s__Mediterranea_sp._An20	-3.37	down	0.0182	0.0833
s__Cellulomonas_carbonis	-3.5	down	0.0022	0.0202
s__Dialister_unclassified	-3.54	down	0	0
s__Dialister_sp._Marseille-P5638	-3.57	down	0.0005	0.007
s__Prevotella_sp._P4-65	-3.58	down	0.026	0.1058
s__Dialister_sp._5BBH33	-3.63	down	0	0
s__Candidatus_Gastranaerophilales_bacterium_HUM_14	-3.63	down	0.0002	0.0034
s__Tyzzerella_sp._An114	-3.73	down	0.0414	0.143
s__Alistipes_ihumii	-3.76	down	0.0007	0.0091
s__Neisseria_sp._HMSC31F04	-3.79	down	0.0024	0.0216
s__Prevotella_sp._CAG:386	-3.81	down	0	0
s__Clostridium_sp._CAG:567	-3.83	down	0.0004	0.0059
s__Ruminococcus_sp._AM27-11LB	-3.89	down	0.0154	0.0741
s__Prevotella_sp._oral_taxon_820	-3.98	down	0	0
s__Coprococcus_sp._CAG:131	-4	down	0.0031	0.0257
s__Ruminococcus_sp._CAG:177	-4.06	down	0.0008	0.0101
s__Prevotella_sp._HMSC073D09	-4.12	down	0.0055	0.0377
s__Ignavibacteriales_bacterium_CG07_land_8_20_14_0_80_59_12	-4.17	down	0.0045	0.0334
s__Prevotella_stercorea	-4.29	down	0.0002	0.0034
s__Escherichia_virus_Av05	-4.37	down	0.0001	0.0019
s__Prevotella_sp._P5-50	-4.37	down	0.0373	0.134
s__Dialister_succinatiphilus	-4.67	down	0	0
s__Succinivibrio_sp.	-4.69	down	0	0
s__Prevotella_sp._MGM1	-4.91	down	0.019	0.0859
s__Prevotella_pallens	-5.01	down	0.0001	0.0019
s__Firmicutes_bacterium_ASF500	-5.25	down	0.0007	0.0091
s__Bacteroides_sp._AF27-10BH	-5.5	down	0.0466	0.1555
s__Bacteroides_sp._An51A	-5.7	down	0.0319	0.1209
s__Prevotella_nigrescens	-5.73	down	0.0065	0.0422
s__Prevotellamassilia_timonensis	-5.88	down	0	0
s__Bacteroides_bouchesdurhonensis	-6.35	down	0.0001	0.0019
s__Prevotella_sp._oral_taxon_313	-6.63	down	0.026	0.1058
s__Prevotella_sp._CAG:5226	-7.29	down	0.0005	0.007
s__Alloprevotella_sp.	-7.46	down	0.0106	0.0593
s__Clostridium_sp._CAG:264	-7.46	down	0.0286	0.1128
s__Prevotellaceae_bacterium_MN60	-7.75	down	0.0272	0.1091
s__Prevotella_sp._RM4	-8.31	down	0.0413	0.1429
s__Petrimonas_mucosa	-8.95	down	0.0025	0.0223
s__Veillonella_ratti	-11.97	down	0	0
