# Supplementary material for: Comparative analysis of the gut microbiota composition between knee osteoarthritis and Kashin-Beck disease in Northwest China
Source: Arthritis Res Ther. 2022 May 30;24:129. doi: 10.1186/s13075-022-02819-5 (PMC9150333; doi:10.1186/s13075-022-02819-5)
Supplement: Supplementary file 11 — Additional file 11: Table S9. [file 13075_2022_2819_MOESM11_ESM.xlsx]

## Sheet: Sheet1
PathwayEntry	PathwayDefinition	S Unigene number	TS Unigene number	B Unigene number	TB Unigene number	pvalue
map00550	Peptidoglycan biosynthesis	661	33436	1476	100235	0
map00970	Aminoacyl-tRNA biosynthesis	900	33436	2110	100235	3.33067e-16
map01100	Metabolic pathways	11579	33436	32907	100235	2.10942e-15
map00500	Starch and sucrose metabolism	979	33436	2436	100235	5.54667e-13
map01110	Biosynthesis of secondary metabolites	5291	33436	14767	100235	3.47899e-12
map00230	Purine metabolism	1155	33436	2939	100235	4.2899e-12
map02024	Quorum sensing	907	33436	2299	100235	3.45129e-10
map01501	beta-Lactam resistance	448	33436	1099	100235	1.47615e-07
map03420	Nucleotide excision repair	359	33436	877	100235	1.48839e-06
map01230	Biosynthesis of amino acids	2166	33436	5996	100235	1.70412e-06
map00906	Carotenoid biosynthesis	12	33436	12	100235	1.89569e-06
map00190	Oxidative phosphorylation	594	33436	1543	100235	1.1087e-05
map03440	Homologous recombination	603	33436	1569	100235	1.19439e-05
map00473	D-Alanine metabolism	79	33436	160	100235	2.01987e-05
map03018	RNA degradation	400	33436	1013	100235	2.31333e-05
map01502	Vancomycin resistance	195	33436	460	100235	3.17932e-05
map03060	Protein export	274	33436	680	100235	8.61402e-05
map00740	Riboflavin metabolism	208	33436	506	100235	0.000156381
map00670	One carbon pool by folate	317	33436	809	100235	0.00027894
map00900	Terpenoid backbone biosynthesis	265	33436	669	100235	0.000390631
map00400	Phenylalanine, tyrosine and tryptophan biosynthesis	353	33436	920	100235	0.000756571
map00332	Carbapenem biosynthesis	52	33436	108	100235	0.00101788
map03410	Base excision repair	244	33436	623	100235	0.00131736
map00240	Pyrimidine metabolism	658	33436	1796	100235	0.00169621
map00300	Lysine biosynthesis	346	33436	914	100235	0.00227653
map00790	Folate biosynthesis	305	33436	803	100235	0.00317793
map00450	Selenocompound metabolism	271	33436	713	100235	0.00493057
map03430	Mismatch repair	527	33436	1444	100235	0.00613219
map00290	Valine, leucine and isoleucine biosynthesis	300	33436	798	100235	0.00637408
map01210	2-Oxocarboxylic acid metabolism	516	33436	1420	100235	0.0091989
map00220	Arginine biosynthesis	343	33436	926	100235	0.00970997
map00561	Glycerolipid metabolism	236	33436	624	100235	0.0104293
map03450	Non-homologous end-joining	4	33436	4	100235	0.0123802
map03030	DNA replication	407	33436	1115	100235	0.0140784
map00195	Photosynthesis	9	33436	14	100235	0.0175151
map00720	Carbon fixation pathways in prokaryotes	20	33436	40	100235	0.021593
map03010	Ribosome	591	33436	1656	100235	0.0230659
map00471	D-Glutamine and D-glutamate metabolism	71	33436	174	100235	0.0237463
map00051	Fructose and mannose metabolism	466	33436	1295	100235	0.0238812
map05150	Staphylococcus aureus infection	10	33436	17	100235	0.0274145
map00311	Penicillin and cephalosporin biosynthesis	13	33436	24	100235	0.0285976
map00520	Amino sugar and nucleotide sugar metabolism	830	33436	2359	100235	0.0302883
